# Supplementary material for: Consolation in the aftermath of robberies resembles post-aggression consolation in chimpanzees
Source: PLoS One. 2017 May 31;12(5):e0177725. doi: 10.1371/journal.pone.0177725 (PMC5451014; doi:10.1371/journal.pone.0177725)
Supplement: S1 File — (CSV) [file pone.0177725.s001.csv]

ROBB_ID	PROV_ID	RECI_ID	DISTANCE	CONSOLATION	N_PEOPLE	RECI_VICTIM	PROV_VICTIM	RECI_SEX	PROV_SEX	RECI_ROLE	PROV_ROLE	RECI_AGE	PROV_AGE	RECI_ETNIC	PROV_ETNIC	SELF
2	1	1		NO	10	VICTIM	VICTIM	FEMALE	FEMALE	EMPLOYEE	EMPLOYEE	18	18	WHITE	WHITE	1
2	1	2	CLOSE	NO	10	VICTIM	VICTIM	FEMALE	FEMALE	EMPLOYEE	EMPLOYEE	20	18	WHITE	WHITE	0
2	1	3	FAR	NO	10	BYSTANDER	VICTIM	MALE	FEMALE	EMPLOYEE	EMPLOYEE	30	18	BLACK	WHITE	0
2	1	4	FAR	NO	10	BYSTANDER	VICTIM	MALE	FEMALE		EMPLOYEE	19	18	WHITE	WHITE	0
2	1	5	FAR	NO	10	BYSTANDER	VICTIM	MALE	FEMALE	EMPLOYEE	EMPLOYEE	18	18	ARAB	WHITE	0
2	1	6	FAR	NO	10	BYSTANDER	VICTIM	MALE	FEMALE		EMPLOYEE	19	18	ARAB	WHITE	0
2	1	7	FAR	NO	10	BYSTANDER	VICTIM	MALE	FEMALE	EMPLOYEE	EMPLOYEE	20	18	ARAB	WHITE	0
2	1	8	FAR	NO	10	BYSTANDER	VICTIM	MALE	FEMALE	CUSTOMER	EMPLOYEE	25	18	WHITE	WHITE	0
2	1	9	FAR	NO	10	BYSTANDER	VICTIM	MALE	FEMALE	CUSTOMER	EMPLOYEE	23	18	BLACK	WHITE	0
2	1	10	FAR	NO	10	BYSTANDER	VICTIM	FEMALE	FEMALE	CUSTOMER	EMPLOYEE	42	18	WHITE	WHITE	0
2	2	1	CLOSE	YES	10	VICTIM	VICTIM	FEMALE	FEMALE	EMPLOYEE	EMPLOYEE	18	20	WHITE	WHITE	0
2	2	2		NO	10	VICTIM	VICTIM	FEMALE	FEMALE	EMPLOYEE	EMPLOYEE	20	20	WHITE	WHITE	1
2	2	3	FAR	NO	10	BYSTANDER	VICTIM	MALE	FEMALE	EMPLOYEE	EMPLOYEE	30	20	BLACK	WHITE	0
2	2	4	FAR	NO	10	BYSTANDER	VICTIM	MALE	FEMALE		EMPLOYEE	19	20	WHITE	WHITE	0
2	2	5	FAR	NO	10	BYSTANDER	VICTIM	MALE	FEMALE	EMPLOYEE	EMPLOYEE	18	20	ARAB	WHITE	0
2	2	6	FAR	NO	10	BYSTANDER	VICTIM	MALE	FEMALE		EMPLOYEE	19	20	ARAB	WHITE	0
2	2	7	FAR	NO	10	BYSTANDER	VICTIM	MALE	FEMALE	EMPLOYEE	EMPLOYEE	20	20	ARAB	WHITE	0
2	2	8	FAR	NO	10	BYSTANDER	VICTIM	MALE	FEMALE	CUSTOMER	EMPLOYEE	25	20	WHITE	WHITE	0
2	2	9	FAR	NO	10	BYSTANDER	VICTIM	MALE	FEMALE	CUSTOMER	EMPLOYEE	23	20	BLACK	WHITE	0
2	2	10	FAR	NO	10	BYSTANDER	VICTIM	FEMALE	FEMALE	CUSTOMER	EMPLOYEE	42	20	WHITE	WHITE	0
2	3	1	FAR	NO	10	VICTIM	BYSTANDER	FEMALE	MALE	EMPLOYEE	EMPLOYEE	18	30	WHITE	BLACK	0
2	3	2	FAR	NO	10	VICTIM	BYSTANDER	FEMALE	MALE	EMPLOYEE	EMPLOYEE	20	30	WHITE	BLACK	0
2	3	3		NO	10	BYSTANDER	BYSTANDER	MALE	MALE	EMPLOYEE	EMPLOYEE	30	30	BLACK	BLACK	1
2	3	4	FAR	NO	10	BYSTANDER	BYSTANDER	MALE	MALE		EMPLOYEE	19	30	WHITE	BLACK	0
2	3	5	FAR	NO	10	BYSTANDER	BYSTANDER	MALE	MALE	EMPLOYEE	EMPLOYEE	18	30	ARAB	BLACK	0
2	3	6	FAR	NO	10	BYSTANDER	BYSTANDER	MALE	MALE		EMPLOYEE	19	30	ARAB	BLACK	0
2	3	7	FAR	NO	10	BYSTANDER	BYSTANDER	MALE	MALE	EMPLOYEE	EMPLOYEE	20	30	ARAB	BLACK	0
2	3	8	FAR	NO	10	BYSTANDER	BYSTANDER	MALE	MALE	CUSTOMER	EMPLOYEE	25	30	WHITE	BLACK	0
2	3	9	FAR	NO	10	BYSTANDER	BYSTANDER	MALE	MALE	CUSTOMER	EMPLOYEE	23	30	BLACK	BLACK	0
2	3	10	FAR	NO	10	BYSTANDER	BYSTANDER	FEMALE	MALE	CUSTOMER	EMPLOYEE	42	30	WHITE	BLACK	0
2	4	1	FAR	NO	10	VICTIM	BYSTANDER	FEMALE	MALE	EMPLOYEE		18	19	WHITE	WHITE	0
2	4	2	FAR	NO	10	VICTIM	BYSTANDER	FEMALE	MALE	EMPLOYEE		20	19	WHITE	WHITE	0
2	4	3	FAR	NO	10	BYSTANDER	BYSTANDER	MALE	MALE	EMPLOYEE		30	19	BLACK	WHITE	0
2	4	4		NO	10	BYSTANDER	BYSTANDER	MALE	MALE			19	19	WHITE	WHITE	1
2	4	5	FAR	NO	10	BYSTANDER	BYSTANDER	MALE	MALE	EMPLOYEE		18	19	ARAB	WHITE	0
2	4	6	FAR	NO	10	BYSTANDER	BYSTANDER	MALE	MALE			19	19	ARAB	WHITE	0
2	4	7	FAR	NO	10	BYSTANDER	BYSTANDER	MALE	MALE	EMPLOYEE		20	19	ARAB	WHITE	0
2	4	8	FAR	NO	10	BYSTANDER	BYSTANDER	MALE	MALE	CUSTOMER		25	19	WHITE	WHITE	0
2	4	9	FAR	NO	10	BYSTANDER	BYSTANDER	MALE	MALE	CUSTOMER		23	19	BLACK	WHITE	0
2	4	10	FAR	NO	10	BYSTANDER	BYSTANDER	FEMALE	MALE	CUSTOMER		42	19	WHITE	WHITE	0
2	5	1	FAR	NO	10	VICTIM	BYSTANDER	FEMALE	MALE	EMPLOYEE	EMPLOYEE	18	18	WHITE	ARAB	0
2	5	2	FAR	NO	10	VICTIM	BYSTANDER	FEMALE	MALE	EMPLOYEE	EMPLOYEE	20	18	WHITE	ARAB	0
2	5	3	FAR	NO	10	BYSTANDER	BYSTANDER	MALE	MALE	EMPLOYEE	EMPLOYEE	30	18	BLACK	ARAB	0
2	5	4	FAR	NO	10	BYSTANDER	BYSTANDER	MALE	MALE		EMPLOYEE	19	18	WHITE	ARAB	0
2	5	5		NO	10	BYSTANDER	BYSTANDER	MALE	MALE	EMPLOYEE	EMPLOYEE	18	18	ARAB	ARAB	1
2	5	6	FAR	NO	10	BYSTANDER	BYSTANDER	MALE	MALE		EMPLOYEE	19	18	ARAB	ARAB	0
2	5	7	FAR	NO	10	BYSTANDER	BYSTANDER	MALE	MALE	EMPLOYEE	EMPLOYEE	20	18	ARAB	ARAB	0
2	5	8	FAR	NO	10	BYSTANDER	BYSTANDER	MALE	MALE	CUSTOMER	EMPLOYEE	25	18	WHITE	ARAB	0
2	5	9	FAR	NO	10	BYSTANDER	BYSTANDER	MALE	MALE	CUSTOMER	EMPLOYEE	23	18	BLACK	ARAB	0
2	5	10	FAR	NO	10	BYSTANDER	BYSTANDER	FEMALE	MALE	CUSTOMER	EMPLOYEE	42	18	WHITE	ARAB	0
2	6	1	FAR	NO	10	VICTIM	BYSTANDER	FEMALE	MALE	EMPLOYEE		18	19	WHITE	ARAB	0
2	6	2	FAR	NO	10	VICTIM	BYSTANDER	FEMALE	MALE	EMPLOYEE		20	19	WHITE	ARAB	0
2	6	3	FAR	NO	10	BYSTANDER	BYSTANDER	MALE	MALE	EMPLOYEE		30	19	BLACK	ARAB	0
2	6	4	FAR	NO	10	BYSTANDER	BYSTANDER	MALE	MALE			19	19	WHITE	ARAB	0
2	6	5	FAR	NO	10	BYSTANDER	BYSTANDER	MALE	MALE	EMPLOYEE		18	19	ARAB	ARAB	0
2	6	6		NO	10	BYSTANDER	BYSTANDER	MALE	MALE			19	19	ARAB	ARAB	1
2	6	7	FAR	NO	10	BYSTANDER	BYSTANDER	MALE	MALE	EMPLOYEE		20	19	ARAB	ARAB	0
2	6	8	FAR	NO	10	BYSTANDER	BYSTANDER	MALE	MALE	CUSTOMER		25	19	WHITE	ARAB	0
2	6	9	FAR	NO	10	BYSTANDER	BYSTANDER	MALE	MALE	CUSTOMER		23	19	BLACK	ARAB	0
2	6	10	FAR	NO	10	BYSTANDER	BYSTANDER	FEMALE	MALE	CUSTOMER		42	19	WHITE	ARAB	0
2	7	1	FAR	NO	10	VICTIM	BYSTANDER	FEMALE	MALE	EMPLOYEE	EMPLOYEE	18	20	WHITE	ARAB	0
2	7	2	FAR	NO	10	VICTIM	BYSTANDER	FEMALE	MALE	EMPLOYEE	EMPLOYEE	20	20	WHITE	ARAB	0
2	7	3	FAR	NO	10	BYSTANDER	BYSTANDER	MALE	MALE	EMPLOYEE	EMPLOYEE	30	20	BLACK	ARAB	0
2	7	4	FAR	NO	10	BYSTANDER	BYSTANDER	MALE	MALE		EMPLOYEE	19	20	WHITE	ARAB	0
2	7	5	FAR	NO	10	BYSTANDER	BYSTANDER	MALE	MALE	EMPLOYEE	EMPLOYEE	18	20	ARAB	ARAB	0
2	7	6	FAR	NO	10	BYSTANDER	BYSTANDER	MALE	MALE		EMPLOYEE	19	20	ARAB	ARAB	0
2	7	7		NO	10	BYSTANDER	BYSTANDER	MALE	MALE	EMPLOYEE	EMPLOYEE	20	20	ARAB	ARAB	1
2	7	8	FAR	NO	10	BYSTANDER	BYSTANDER	MALE	MALE	CUSTOMER	EMPLOYEE	25	20	WHITE	ARAB	0
2	7	9	FAR	NO	10	BYSTANDER	BYSTANDER	MALE	MALE	CUSTOMER	EMPLOYEE	23	20	BLACK	ARAB	0
2	7	10	FAR	NO	10	BYSTANDER	BYSTANDER	FEMALE	MALE	CUSTOMER	EMPLOYEE	42	20	WHITE	ARAB	0
2	8	1	FAR	NO	10	VICTIM	BYSTANDER	FEMALE	MALE	EMPLOYEE	CUSTOMER	18	25	WHITE	WHITE	0
2	8	2	FAR	NO	10	VICTIM	BYSTANDER	FEMALE	MALE	EMPLOYEE	CUSTOMER	20	25	WHITE	WHITE	0
2	8	3	FAR	NO	10	BYSTANDER	BYSTANDER	MALE	MALE	EMPLOYEE	CUSTOMER	30	25	BLACK	WHITE	0
2	8	4	FAR	NO	10	BYSTANDER	BYSTANDER	MALE	MALE		CUSTOMER	19	25	WHITE	WHITE	0
2	8	5	FAR	NO	10	BYSTANDER	BYSTANDER	MALE	MALE	EMPLOYEE	CUSTOMER	18	25	ARAB	WHITE	0
2	8	6	FAR	NO	10	BYSTANDER	BYSTANDER	MALE	MALE		CUSTOMER	19	25	ARAB	WHITE	0
2	8	7	FAR	NO	10	BYSTANDER	BYSTANDER	MALE	MALE	EMPLOYEE	CUSTOMER	20	25	ARAB	WHITE	0
2	8	8		NO	10	BYSTANDER	BYSTANDER	MALE	MALE	CUSTOMER	CUSTOMER	25	25	WHITE	WHITE	1
2	8	9	FAR	NO	10	BYSTANDER	BYSTANDER	MALE	MALE	CUSTOMER	CUSTOMER	23	25	BLACK	WHITE	0
2	8	10	FAR	NO	10	BYSTANDER	BYSTANDER	FEMALE	MALE	CUSTOMER	CUSTOMER	42	25	WHITE	WHITE	0
2	9	1	FAR	NO	10	VICTIM	BYSTANDER	FEMALE	MALE	EMPLOYEE	CUSTOMER	18	23	WHITE	BLACK	0
2	9	2	FAR	NO	10	VICTIM	BYSTANDER	FEMALE	MALE	EMPLOYEE	CUSTOMER	20	23	WHITE	BLACK	0
2	9	3	FAR	NO	10	BYSTANDER	BYSTANDER	MALE	MALE	EMPLOYEE	CUSTOMER	30	23	BLACK	BLACK	0
2	9	4	FAR	NO	10	BYSTANDER	BYSTANDER	MALE	MALE		CUSTOMER	19	23	WHITE	BLACK	0
2	9	5	FAR	NO	10	BYSTANDER	BYSTANDER	MALE	MALE	EMPLOYEE	CUSTOMER	18	23	ARAB	BLACK	0
2	9	6	FAR	NO	10	BYSTANDER	BYSTANDER	MALE	MALE		CUSTOMER	19	23	ARAB	BLACK	0
2	9	7	FAR	NO	10	BYSTANDER	BYSTANDER	MALE	MALE	EMPLOYEE	CUSTOMER	20	23	ARAB	BLACK	0
2	9	8	FAR	NO	10	BYSTANDER	BYSTANDER	MALE	MALE	CUSTOMER	CUSTOMER	25	23	WHITE	BLACK	0
2	9	9		NO	10	BYSTANDER	BYSTANDER	MALE	MALE	CUSTOMER	CUSTOMER	23	23	BLACK	BLACK	1
2	9	10	FAR	NO	10	BYSTANDER	BYSTANDER	FEMALE	MALE	CUSTOMER	CUSTOMER	42	23	WHITE	BLACK	0
2	10	1	FAR	NO	10	VICTIM	BYSTANDER	FEMALE	FEMALE	EMPLOYEE	CUSTOMER	18	42	WHITE	WHITE	0
2	10	2	FAR	NO	10	VICTIM	BYSTANDER	FEMALE	FEMALE	EMPLOYEE	CUSTOMER	20	42	WHITE	WHITE	0
2	10	3	FAR	NO	10	BYSTANDER	BYSTANDER	MALE	FEMALE	EMPLOYEE	CUSTOMER	30	42	BLACK	WHITE	0
2	10	4	FAR	NO	10	BYSTANDER	BYSTANDER	MALE	FEMALE		CUSTOMER	19	42	WHITE	WHITE	0
2	10	5	FAR	NO	10	BYSTANDER	BYSTANDER	MALE	FEMALE	EMPLOYEE	CUSTOMER	18	42	ARAB	WHITE	0
2	10	6	FAR	NO	10	BYSTANDER	BYSTANDER	MALE	FEMALE		CUSTOMER	19	42	ARAB	WHITE	0
2	10	7	FAR	NO	10	BYSTANDER	BYSTANDER	MALE	FEMALE	EMPLOYEE	CUSTOMER	20	42	ARAB	WHITE	0
2	10	8	FAR	NO	10	BYSTANDER	BYSTANDER	MALE	FEMALE	CUSTOMER	CUSTOMER	25	42	WHITE	WHITE	0
2	10	9	FAR	NO	10	BYSTANDER	BYSTANDER	MALE	FEMALE	CUSTOMER	CUSTOMER	23	42	BLACK	WHITE	0
2	10	10		NO	10	BYSTANDER	BYSTANDER	FEMALE	FEMALE	CUSTOMER	CUSTOMER	42	42	WHITE	WHITE	1
3	1	1		NO	16	VICTIM	VICTIM	FEMALE	FEMALE	EMPLOYEE	EMPLOYEE	55	55	WHITE	WHITE	1
3	1	2	FAR	NO	16	VICTIM	VICTIM	MALE	FEMALE	CUSTOMER	EMPLOYEE	50	55	WHITE	WHITE	0
3	1	3	CLOSE	NO	16	BYSTANDER	VICTIM	FEMALE	FEMALE	CUSTOMER	EMPLOYEE	30	55	WHITE	WHITE	0
3	1	4	FAR	NO	16	BYSTANDER	VICTIM	FEMALE	FEMALE	EMPLOYEE	EMPLOYEE	20	55	ARAB	WHITE	0
3	1	5	FAR	NO	16	BYSTANDER	VICTIM	MALE	FEMALE	CUSTOMER	EMPLOYEE	20	55	WHITE	WHITE	0
3	1	6	FAR	NO	16	BYSTANDER	VICTIM	FEMALE	FEMALE	EMPLOYEE	EMPLOYEE	16	55	WHITE	WHITE	0
3	1	7	FAR	NO	16	BYSTANDER	VICTIM	MALE	FEMALE	EMPLOYEE	EMPLOYEE	18	55	WHITE	WHITE	0
3	1	8	FAR	NO	16	BYSTANDER	VICTIM	FEMALE	FEMALE	CUSTOMER	EMPLOYEE	25	55	WHITE	WHITE	0
3	1	9	FAR	NO	16	BYSTANDER	VICTIM	MALE	FEMALE	CUSTOMER	EMPLOYEE	40	55	WHITE	WHITE	0
3	1	10	FAR	NO	16	BYSTANDER	VICTIM	FEMALE	FEMALE	CUSTOMER	EMPLOYEE	25	55	WHITE	WHITE	0
3	1	11	FAR	NO	16	BYSTANDER	VICTIM	FEMALE	FEMALE	EMPLOYEE	EMPLOYEE	20	55	WHITE	WHITE	0
3	1	12	FAR	NO	16	BYSTANDER	VICTIM	MALE	FEMALE	CUSTOMER	EMPLOYEE	70	55	WHITE	WHITE	0
3	1	13	FAR	NO	16	BYSTANDER	VICTIM	FEMALE	FEMALE	CUSTOMER	EMPLOYEE	40	55	WHITE	WHITE	0
3	1	14	FAR	NO	16	BYSTANDER	VICTIM	MALE	FEMALE	CUSTOMER	EMPLOYEE	45	55	WHITE	WHITE	0
3	1	15	FAR	NO	16	BYSTANDER	VICTIM	MALE	FEMALE	CUSTOMER	EMPLOYEE	45	55	WHITE	WHITE	0
3	1	16	FAR	NO	16	BYSTANDER	VICTIM	FEMALE	FEMALE	EMPLOYEE	EMPLOYEE	18	55	WHITE	WHITE	0
3	2	1	FAR	NO	16	VICTIM	VICTIM	FEMALE	MALE	EMPLOYEE	CUSTOMER	55	50	WHITE	WHITE	0
3	2	2		NO	16	VICTIM	VICTIM	MALE	MALE	CUSTOMER	CUSTOMER	50	50	WHITE	WHITE	1
3	2	3	FAR	NO	16	BYSTANDER	VICTIM	FEMALE	MALE	CUSTOMER	CUSTOMER	30	50	WHITE	WHITE	0
3	2	4	FAR	NO	16	BYSTANDER	VICTIM	FEMALE	MALE	EMPLOYEE	CUSTOMER	20	50	ARAB	WHITE	0
3	2	5	FAR	NO	16	BYSTANDER	VICTIM	MALE	MALE	CUSTOMER	CUSTOMER	20	50	WHITE	WHITE	0
3	2	6	FAR	NO	16	BYSTANDER	VICTIM	FEMALE	MALE	EMPLOYEE	CUSTOMER	16	50	WHITE	WHITE	0
3	2	7	FAR	NO	16	BYSTANDER	VICTIM	MALE	MALE	EMPLOYEE	CUSTOMER	18	50	WHITE	WHITE	0
3	2	8	FAR	NO	16	BYSTANDER	VICTIM	FEMALE	MALE	CUSTOMER	CUSTOMER	25	50	WHITE	WHITE	0
3	2	9	FAR	NO	16	BYSTANDER	VICTIM	MALE	MALE	CUSTOMER	CUSTOMER	40	50	WHITE	WHITE	0
3	2	10	FAR	NO	16	BYSTANDER	VICTIM	FEMALE	MALE	CUSTOMER	CUSTOMER	25	50	WHITE	WHITE	0
3	2	11	FAR	NO	16	BYSTANDER	VICTIM	FEMALE	MALE	EMPLOYEE	CUSTOMER	20	50	WHITE	WHITE	0
3	2	12	FAR	NO	16	BYSTANDER	VICTIM	MALE	MALE	CUSTOMER	CUSTOMER	70	50	WHITE	WHITE	0
3	2	13	FAR	NO	16	BYSTANDER	VICTIM	FEMALE	MALE	CUSTOMER	CUSTOMER	40	50	WHITE	WHITE	0
3	2	14	FAR	NO	16	BYSTANDER	VICTIM	MALE	MALE	CUSTOMER	CUSTOMER	45	50	WHITE	WHITE	0
3	2	15	FAR	NO	16	BYSTANDER	VICTIM	MALE	MALE	CUSTOMER	CUSTOMER	45	50	WHITE	WHITE	0
3	2	16	FAR	NO	16	BYSTANDER	VICTIM	FEMALE	MALE	EMPLOYEE	CUSTOMER	18	50	WHITE	WHITE	0
3	3	1	CLOSE	YES	16	VICTIM	BYSTANDER	FEMALE	FEMALE	EMPLOYEE	CUSTOMER	55	30	WHITE	WHITE	0
3	3	2	FAR	NO	16	VICTIM	BYSTANDER	MALE	FEMALE	CUSTOMER	CUSTOMER	50	30	WHITE	WHITE	0
3	3	3		NO	16	BYSTANDER	BYSTANDER	FEMALE	FEMALE	CUSTOMER	CUSTOMER	30	30	WHITE	WHITE	1
3	3	4	FAR	NO	16	BYSTANDER	BYSTANDER	FEMALE	FEMALE	EMPLOYEE	CUSTOMER	20	30	ARAB	WHITE	0
3	3	5	FAR	NO	16	BYSTANDER	BYSTANDER	MALE	FEMALE	CUSTOMER	CUSTOMER	20	30	WHITE	WHITE	0
3	3	6	FAR	NO	16	BYSTANDER	BYSTANDER	FEMALE	FEMALE	EMPLOYEE	CUSTOMER	16	30	WHITE	WHITE	0
3	3	7	FAR	NO	16	BYSTANDER	BYSTANDER	MALE	FEMALE	EMPLOYEE	CUSTOMER	18	30	WHITE	WHITE	0
3	3	8	FAR	NO	16	BYSTANDER	BYSTANDER	FEMALE	FEMALE	CUSTOMER	CUSTOMER	25	30	WHITE	WHITE	0
3	3	9	FAR	NO	16	BYSTANDER	BYSTANDER	MALE	FEMALE	CUSTOMER	CUSTOMER	40	30	WHITE	WHITE	0
3	3	10	FAR	NO	16	BYSTANDER	BYSTANDER	FEMALE	FEMALE	CUSTOMER	CUSTOMER	25	30	WHITE	WHITE	0
3	3	11	FAR	NO	16	BYSTANDER	BYSTANDER	FEMALE	FEMALE	EMPLOYEE	CUSTOMER	20	30	WHITE	WHITE	0
3	3	12	FAR	NO	16	BYSTANDER	BYSTANDER	MALE	FEMALE	CUSTOMER	CUSTOMER	70	30	WHITE	WHITE	0
3	3	13	FAR	NO	16	BYSTANDER	BYSTANDER	FEMALE	FEMALE	CUSTOMER	CUSTOMER	40	30	WHITE	WHITE	0
3	3	14	FAR	NO	16	BYSTANDER	BYSTANDER	MALE	FEMALE	CUSTOMER	CUSTOMER	45	30	WHITE	WHITE	0
3	3	15	FAR	NO	16	BYSTANDER	BYSTANDER	MALE	FEMALE	CUSTOMER	CUSTOMER	45	30	WHITE	WHITE	0
3	3	16	FAR	NO	16	BYSTANDER	BYSTANDER	FEMALE	FEMALE	EMPLOYEE	CUSTOMER	18	30	WHITE	WHITE	0
3	4	1	FAR	YES	16	VICTIM	BYSTANDER	FEMALE	FEMALE	EMPLOYEE	EMPLOYEE	55	20	WHITE	ARAB	0
3	4	2	FAR	NO	16	VICTIM	BYSTANDER	MALE	FEMALE	CUSTOMER	EMPLOYEE	50	20	WHITE	ARAB	0
3	4	3	FAR	NO	16	BYSTANDER	BYSTANDER	FEMALE	FEMALE	CUSTOMER	EMPLOYEE	30	20	WHITE	ARAB	0
3	4	4		NO	16	BYSTANDER	BYSTANDER	FEMALE	FEMALE	EMPLOYEE	EMPLOYEE	20	20	ARAB	ARAB	1
3	4	5	FAR	NO	16	BYSTANDER	BYSTANDER	MALE	FEMALE	CUSTOMER	EMPLOYEE	20	20	WHITE	ARAB	0
3	4	6	FAR	NO	16	BYSTANDER	BYSTANDER	FEMALE	FEMALE	EMPLOYEE	EMPLOYEE	16	20	WHITE	ARAB	0
3	4	7	FAR	NO	16	BYSTANDER	BYSTANDER	MALE	FEMALE	EMPLOYEE	EMPLOYEE	18	20	WHITE	ARAB	0
3	4	8	CLOSE	NO	16	BYSTANDER	BYSTANDER	FEMALE	FEMALE	CUSTOMER	EMPLOYEE	25	20	WHITE	ARAB	0
3	4	9	FAR	NO	16	BYSTANDER	BYSTANDER	MALE	FEMALE	CUSTOMER	EMPLOYEE	40	20	WHITE	ARAB	0
3	4	10	FAR	NO	16	BYSTANDER	BYSTANDER	FEMALE	FEMALE	CUSTOMER	EMPLOYEE	25	20	WHITE	ARAB	0
3	4	11	FAR	NO	16	BYSTANDER	BYSTANDER	FEMALE	FEMALE	EMPLOYEE	EMPLOYEE	20	20	WHITE	ARAB	0
3	4	12	FAR	NO	16	BYSTANDER	BYSTANDER	MALE	FEMALE	CUSTOMER	EMPLOYEE	70	20	WHITE	ARAB	0
3	4	13	CLOSE	NO	16	BYSTANDER	BYSTANDER	FEMALE	FEMALE	CUSTOMER	EMPLOYEE	40	20	WHITE	ARAB	0
3	4	14	FAR	NO	16	BYSTANDER	BYSTANDER	MALE	FEMALE	CUSTOMER	EMPLOYEE	45	20	WHITE	ARAB	0
3	4	15	CLOSE	NO	16	BYSTANDER	BYSTANDER	MALE	FEMALE	CUSTOMER	EMPLOYEE	45	20	WHITE	ARAB	0
3	4	16	FAR	NO	16	BYSTANDER	BYSTANDER	FEMALE	FEMALE	EMPLOYEE	EMPLOYEE	18	20	WHITE	ARAB	0
3	5	1	FAR	NO	16	VICTIM	BYSTANDER	FEMALE	MALE	EMPLOYEE	CUSTOMER	55	20	WHITE	WHITE	0
3	5	2	FAR	NO	16	VICTIM	BYSTANDER	MALE	MALE	CUSTOMER	CUSTOMER	50	20	WHITE	WHITE	0
3	5	3	FAR	NO	16	BYSTANDER	BYSTANDER	FEMALE	MALE	CUSTOMER	CUSTOMER	30	20	WHITE	WHITE	0
3	5	4	FAR	NO	16	BYSTANDER	BYSTANDER	FEMALE	MALE	EMPLOYEE	CUSTOMER	20	20	ARAB	WHITE	0
3	5	5		NO	16	BYSTANDER	BYSTANDER	MALE	MALE	CUSTOMER	CUSTOMER	20	20	WHITE	WHITE	1
3	5	6	FAR	NO	16	BYSTANDER	BYSTANDER	FEMALE	MALE	EMPLOYEE	CUSTOMER	16	20	WHITE	WHITE	0
3	5	7	FAR	NO	16	BYSTANDER	BYSTANDER	MALE	MALE	EMPLOYEE	CUSTOMER	18	20	WHITE	WHITE	0
3	5	8	FAR	NO	16	BYSTANDER	BYSTANDER	FEMALE	MALE	CUSTOMER	CUSTOMER	25	20	WHITE	WHITE	0
3	5	9	FAR	NO	16	BYSTANDER	BYSTANDER	MALE	MALE	CUSTOMER	CUSTOMER	40	20	WHITE	WHITE	0
3	5	10	FAR	NO	16	BYSTANDER	BYSTANDER	FEMALE	MALE	CUSTOMER	CUSTOMER	25	20	WHITE	WHITE	0
3	5	11	FAR	NO	16	BYSTANDER	BYSTANDER	FEMALE	MALE	EMPLOYEE	CUSTOMER	20	20	WHITE	WHITE	0
3	5	12	FAR	NO	16	BYSTANDER	BYSTANDER	MALE	MALE	CUSTOMER	CUSTOMER	70	20	WHITE	WHITE	0
3	5	13	FAR	NO	16	BYSTANDER	BYSTANDER	FEMALE	MALE	CUSTOMER	CUSTOMER	40	20	WHITE	WHITE	0
3	5	14	FAR	NO	16	BYSTANDER	BYSTANDER	MALE	MALE	CUSTOMER	CUSTOMER	45	20	WHITE	WHITE	0
3	5	15	FAR	NO	16	BYSTANDER	BYSTANDER	MALE	MALE	CUSTOMER	CUSTOMER	45	20	WHITE	WHITE	0
3	5	16	FAR	NO	16	BYSTANDER	BYSTANDER	FEMALE	MALE	EMPLOYEE	CUSTOMER	18	20	WHITE	WHITE	0
3	6	1	FAR	NO	16	VICTIM	BYSTANDER	FEMALE	FEMALE	EMPLOYEE	EMPLOYEE	55	16	WHITE	WHITE	0
3	6	2	FAR	NO	16	VICTIM	BYSTANDER	MALE	FEMALE	CUSTOMER	EMPLOYEE	50	16	WHITE	WHITE	0
3	6	3	FAR	NO	16	BYSTANDER	BYSTANDER	FEMALE	FEMALE	CUSTOMER	EMPLOYEE	30	16	WHITE	WHITE	0
3	6	4	FAR	NO	16	BYSTANDER	BYSTANDER	FEMALE	FEMALE	EMPLOYEE	EMPLOYEE	20	16	ARAB	WHITE	0
3	6	5	FAR	NO	16	BYSTANDER	BYSTANDER	MALE	FEMALE	CUSTOMER	EMPLOYEE	20	16	WHITE	WHITE	0
3	6	6		NO	16	BYSTANDER	BYSTANDER	FEMALE	FEMALE	EMPLOYEE	EMPLOYEE	16	16	WHITE	WHITE	1
3	6	7	FAR	NO	16	BYSTANDER	BYSTANDER	MALE	FEMALE	EMPLOYEE	EMPLOYEE	18	16	WHITE	WHITE	0
3	6	8	FAR	NO	16	BYSTANDER	BYSTANDER	FEMALE	FEMALE	CUSTOMER	EMPLOYEE	25	16	WHITE	WHITE	0
3	6	9	FAR	NO	16	BYSTANDER	BYSTANDER	MALE	FEMALE	CUSTOMER	EMPLOYEE	40	16	WHITE	WHITE	0
3	6	10	FAR	NO	16	BYSTANDER	BYSTANDER	FEMALE	FEMALE	CUSTOMER	EMPLOYEE	25	16	WHITE	WHITE	0
3	6	11	FAR	NO	16	BYSTANDER	BYSTANDER	FEMALE	FEMALE	EMPLOYEE	EMPLOYEE	20	16	WHITE	WHITE	0
3	6	12	FAR	NO	16	BYSTANDER	BYSTANDER	MALE	FEMALE	CUSTOMER	EMPLOYEE	70	16	WHITE	WHITE	0
3	6	13	FAR	NO	16	BYSTANDER	BYSTANDER	FEMALE	FEMALE	CUSTOMER	EMPLOYEE	40	16	WHITE	WHITE	0
3	6	14	FAR	NO	16	BYSTANDER	BYSTANDER	MALE	FEMALE	CUSTOMER	EMPLOYEE	45	16	WHITE	WHITE	0
3	6	15	FAR	NO	16	BYSTANDER	BYSTANDER	MALE	FEMALE	CUSTOMER	EMPLOYEE	45	16	WHITE	WHITE	0
3	6	16	FAR	NO	16	BYSTANDER	BYSTANDER	FEMALE	FEMALE	EMPLOYEE	EMPLOYEE	18	16	WHITE	WHITE	0
3	7	1	FAR	NO	16	VICTIM	BYSTANDER	FEMALE	MALE	EMPLOYEE	EMPLOYEE	55	18	WHITE	WHITE	0
3	7	2	FAR	NO	16	VICTIM	BYSTANDER	MALE	MALE	CUSTOMER	EMPLOYEE	50	18	WHITE	WHITE	0
3	7	3	FAR	NO	16	BYSTANDER	BYSTANDER	FEMALE	MALE	CUSTOMER	EMPLOYEE	30	18	WHITE	WHITE	0
3	7	4	FAR	NO	16	BYSTANDER	BYSTANDER	FEMALE	MALE	EMPLOYEE	EMPLOYEE	20	18	ARAB	WHITE	0
3	7	5	FAR	NO	16	BYSTANDER	BYSTANDER	MALE	MALE	CUSTOMER	EMPLOYEE	20	18	WHITE	WHITE	0
3	7	6	FAR	NO	16	BYSTANDER	BYSTANDER	FEMALE	MALE	EMPLOYEE	EMPLOYEE	16	18	WHITE	WHITE	0
3	7	7		NO	16	BYSTANDER	BYSTANDER	MALE	MALE	EMPLOYEE	EMPLOYEE	18	18	WHITE	WHITE	1
3	7	8	FAR	NO	16	BYSTANDER	BYSTANDER	FEMALE	MALE	CUSTOMER	EMPLOYEE	25	18	WHITE	WHITE	0
3	7	9	FAR	NO	16	BYSTANDER	BYSTANDER	MALE	MALE	CUSTOMER	EMPLOYEE	40	18	WHITE	WHITE	0
3	7	10	FAR	NO	16	BYSTANDER	BYSTANDER	FEMALE	MALE	CUSTOMER	EMPLOYEE	25	18	WHITE	WHITE	0
3	7	11	FAR	NO	16	BYSTANDER	BYSTANDER	FEMALE	MALE	EMPLOYEE	EMPLOYEE	20	18	WHITE	WHITE	0
3	7	12	FAR	NO	16	BYSTANDER	BYSTANDER	MALE	MALE	CUSTOMER	EMPLOYEE	70	18	WHITE	WHITE	0
3	7	13	FAR	NO	16	BYSTANDER	BYSTANDER	FEMALE	MALE	CUSTOMER	EMPLOYEE	40	18	WHITE	WHITE	0
3	7	14	FAR	NO	16	BYSTANDER	BYSTANDER	MALE	MALE	CUSTOMER	EMPLOYEE	45	18	WHITE	WHITE	0
3	7	15	FAR	NO	16	BYSTANDER	BYSTANDER	MALE	MALE	CUSTOMER	EMPLOYEE	45	18	WHITE	WHITE	0
3	7	16	FAR	NO	16	BYSTANDER	BYSTANDER	FEMALE	MALE	EMPLOYEE	EMPLOYEE	18	18	WHITE	WHITE	0
3	8	1	FAR	NO	16	VICTIM	BYSTANDER	FEMALE	FEMALE	EMPLOYEE	CUSTOMER	55	25	WHITE	WHITE	0
3	8	2	FAR	NO	16	VICTIM	BYSTANDER	MALE	FEMALE	CUSTOMER	CUSTOMER	50	25	WHITE	WHITE	0
3	8	3	FAR	NO	16	BYSTANDER	BYSTANDER	FEMALE	FEMALE	CUSTOMER	CUSTOMER	30	25	WHITE	WHITE	0
3	8	4	CLOSE	NO	16	BYSTANDER	BYSTANDER	FEMALE	FEMALE	EMPLOYEE	CUSTOMER	20	25	ARAB	WHITE	0
3	8	5	FAR	NO	16	BYSTANDER	BYSTANDER	MALE	FEMALE	CUSTOMER	CUSTOMER	20	25	WHITE	WHITE	0
3	8	6	FAR	NO	16	BYSTANDER	BYSTANDER	FEMALE	FEMALE	EMPLOYEE	CUSTOMER	16	25	WHITE	WHITE	0
3	8	7	FAR	NO	16	BYSTANDER	BYSTANDER	MALE	FEMALE	EMPLOYEE	CUSTOMER	18	25	WHITE	WHITE	0
3	8	8		NO	16	BYSTANDER	BYSTANDER	FEMALE	FEMALE	CUSTOMER	CUSTOMER	25	25	WHITE	WHITE	1
3	8	9	FAR	NO	16	BYSTANDER	BYSTANDER	MALE	FEMALE	CUSTOMER	CUSTOMER	40	25	WHITE	WHITE	0
3	8	10	FAR	NO	16	BYSTANDER	BYSTANDER	FEMALE	FEMALE	CUSTOMER	CUSTOMER	25	25	WHITE	WHITE	0
3	8	11	FAR	NO	16	BYSTANDER	BYSTANDER	FEMALE	FEMALE	EMPLOYEE	CUSTOMER	20	25	WHITE	WHITE	0
3	8	12	FAR	NO	16	BYSTANDER	BYSTANDER	MALE	FEMALE	CUSTOMER	CUSTOMER	70	25	WHITE	WHITE	0
3	8	13	FAR	NO	16	BYSTANDER	BYSTANDER	FEMALE	FEMALE	CUSTOMER	CUSTOMER	40	25	WHITE	WHITE	0
3	8	14	FAR	NO	16	BYSTANDER	BYSTANDER	MALE	FEMALE	CUSTOMER	CUSTOMER	45	25	WHITE	WHITE	0
3	8	15	FAR	NO	16	BYSTANDER	BYSTANDER	MALE	FEMALE	CUSTOMER	CUSTOMER	45	25	WHITE	WHITE	0
3	8	16	FAR	NO	16	BYSTANDER	BYSTANDER	FEMALE	FEMALE	EMPLOYEE	CUSTOMER	18	25	WHITE	WHITE	0
3	9	1	FAR	NO	16	VICTIM	BYSTANDER	FEMALE	MALE	EMPLOYEE	CUSTOMER	55	40	WHITE	WHITE	0
3	9	2	FAR	NO	16	VICTIM	BYSTANDER	MALE	MALE	CUSTOMER	CUSTOMER	50	40	WHITE	WHITE	0
3	9	3	FAR	NO	16	BYSTANDER	BYSTANDER	FEMALE	MALE	CUSTOMER	CUSTOMER	30	40	WHITE	WHITE	0
3	9	4	FAR	NO	16	BYSTANDER	BYSTANDER	FEMALE	MALE	EMPLOYEE	CUSTOMER	20	40	ARAB	WHITE	0
3	9	5	FAR	NO	16	BYSTANDER	BYSTANDER	MALE	MALE	CUSTOMER	CUSTOMER	20	40	WHITE	WHITE	0
3	9	6	FAR	NO	16	BYSTANDER	BYSTANDER	FEMALE	MALE	EMPLOYEE	CUSTOMER	16	40	WHITE	WHITE	0
3	9	7	FAR	NO	16	BYSTANDER	BYSTANDER	MALE	MALE	EMPLOYEE	CUSTOMER	18	40	WHITE	WHITE	0
3	9	8	FAR	NO	16	BYSTANDER	BYSTANDER	FEMALE	MALE	CUSTOMER	CUSTOMER	25	40	WHITE	WHITE	0
3	9	9		NO	16	BYSTANDER	BYSTANDER	MALE	MALE	CUSTOMER	CUSTOMER	40	40	WHITE	WHITE	1
3	9	10	FAR	NO	16	BYSTANDER	BYSTANDER	FEMALE	MALE	CUSTOMER	CUSTOMER	25	40	WHITE	WHITE	0
3	9	11	FAR	NO	16	BYSTANDER	BYSTANDER	FEMALE	MALE	EMPLOYEE	CUSTOMER	20	40	WHITE	WHITE	0
3	9	12	FAR	NO	16	BYSTANDER	BYSTANDER	MALE	MALE	CUSTOMER	CUSTOMER	70	40	WHITE	WHITE	0
3	9	13	FAR	NO	16	BYSTANDER	BYSTANDER	FEMALE	MALE	CUSTOMER	CUSTOMER	40	40	WHITE	WHITE	0
3	9	14	FAR	NO	16	BYSTANDER	BYSTANDER	MALE	MALE	CUSTOMER	CUSTOMER	45	40	WHITE	WHITE	0
3	9	15	FAR	NO	16	BYSTANDER	BYSTANDER	MALE	MALE	CUSTOMER	CUSTOMER	45	40	WHITE	WHITE	0
3	9	16	FAR	NO	16	BYSTANDER	BYSTANDER	FEMALE	MALE	EMPLOYEE	CUSTOMER	18	40	WHITE	WHITE	0
3	10	1	FAR	NO	16	VICTIM	BYSTANDER	FEMALE	FEMALE	EMPLOYEE	CUSTOMER	55	25	WHITE	WHITE	0
3	10	2	FAR	NO	16	VICTIM	BYSTANDER	MALE	FEMALE	CUSTOMER	CUSTOMER	50	25	WHITE	WHITE	0
3	10	3	FAR	NO	16	BYSTANDER	BYSTANDER	FEMALE	FEMALE	CUSTOMER	CUSTOMER	30	25	WHITE	WHITE	0
3	10	4	FAR	NO	16	BYSTANDER	BYSTANDER	FEMALE	FEMALE	EMPLOYEE	CUSTOMER	20	25	ARAB	WHITE	0
3	10	5	FAR	NO	16	BYSTANDER	BYSTANDER	MALE	FEMALE	CUSTOMER	CUSTOMER	20	25	WHITE	WHITE	0
3	10	6	FAR	NO	16	BYSTANDER	BYSTANDER	FEMALE	FEMALE	EMPLOYEE	CUSTOMER	16	25	WHITE	WHITE	0
3	10	7	FAR	NO	16	BYSTANDER	BYSTANDER	MALE	FEMALE	EMPLOYEE	CUSTOMER	18	25	WHITE	WHITE	0
3	10	8	FAR	NO	16	BYSTANDER	BYSTANDER	FEMALE	FEMALE	CUSTOMER	CUSTOMER	25	25	WHITE	WHITE	0
3	10	9	FAR	NO	16	BYSTANDER	BYSTANDER	MALE	FEMALE	CUSTOMER	CUSTOMER	40	25	WHITE	WHITE	0
3	10	10		NO	16	BYSTANDER	BYSTANDER	FEMALE	FEMALE	CUSTOMER	CUSTOMER	25	25	WHITE	WHITE	1
3	10	11	FAR	NO	16	BYSTANDER	BYSTANDER	FEMALE	FEMALE	EMPLOYEE	CUSTOMER	20	25	WHITE	WHITE	0
3	10	12	FAR	NO	16	BYSTANDER	BYSTANDER	MALE	FEMALE	CUSTOMER	CUSTOMER	70	25	WHITE	WHITE	0
3	10	13	FAR	NO	16	BYSTANDER	BYSTANDER	FEMALE	FEMALE	CUSTOMER	CUSTOMER	40	25	WHITE	WHITE	0
3	10	14	FAR	NO	16	BYSTANDER	BYSTANDER	MALE	FEMALE	CUSTOMER	CUSTOMER	45	25	WHITE	WHITE	0
3	10	15	FAR	NO	16	BYSTANDER	BYSTANDER	MALE	FEMALE	CUSTOMER	CUSTOMER	45	25	WHITE	WHITE	0
3	10	16	FAR	NO	16	BYSTANDER	BYSTANDER	FEMALE	FEMALE	EMPLOYEE	CUSTOMER	18	25	WHITE	WHITE	0
3	11	1	FAR	NO	16	VICTIM	BYSTANDER	FEMALE	FEMALE	EMPLOYEE	EMPLOYEE	55	20	WHITE	WHITE	0
3	11	2	FAR	NO	16	VICTIM	BYSTANDER	MALE	FEMALE	CUSTOMER	EMPLOYEE	50	20	WHITE	WHITE	0
3	11	3	FAR	NO	16	BYSTANDER	BYSTANDER	FEMALE	FEMALE	CUSTOMER	EMPLOYEE	30	20	WHITE	WHITE	0
3	11	4	FAR	NO	16	BYSTANDER	BYSTANDER	FEMALE	FEMALE	EMPLOYEE	EMPLOYEE	20	20	ARAB	WHITE	0
3	11	5	FAR	NO	16	BYSTANDER	BYSTANDER	MALE	FEMALE	CUSTOMER	EMPLOYEE	20	20	WHITE	WHITE	0
3	11	6	FAR	NO	16	BYSTANDER	BYSTANDER	FEMALE	FEMALE	EMPLOYEE	EMPLOYEE	16	20	WHITE	WHITE	0
3	11	7	FAR	NO	16	BYSTANDER	BYSTANDER	MALE	FEMALE	EMPLOYEE	EMPLOYEE	18	20	WHITE	WHITE	0
3	11	8	FAR	NO	16	BYSTANDER	BYSTANDER	FEMALE	FEMALE	CUSTOMER	EMPLOYEE	25	20	WHITE	WHITE	0
3	11	9	FAR	NO	16	BYSTANDER	BYSTANDER	MALE	FEMALE	CUSTOMER	EMPLOYEE	40	20	WHITE	WHITE	0
3	11	10	FAR	NO	16	BYSTANDER	BYSTANDER	FEMALE	FEMALE	CUSTOMER	EMPLOYEE	25	20	WHITE	WHITE	0
3	11	11		NO	16	BYSTANDER	BYSTANDER	FEMALE	FEMALE	EMPLOYEE	EMPLOYEE	20	20	WHITE	WHITE	1
3	11	12	FAR	NO	16	BYSTANDER	BYSTANDER	MALE	FEMALE	CUSTOMER	EMPLOYEE	70	20	WHITE	WHITE	0
3	11	13	FAR	NO	16	BYSTANDER	BYSTANDER	FEMALE	FEMALE	CUSTOMER	EMPLOYEE	40	20	WHITE	WHITE	0
3	11	14	FAR	NO	16	BYSTANDER	BYSTANDER	MALE	FEMALE	CUSTOMER	EMPLOYEE	45	20	WHITE	WHITE	0
3	11	15	FAR	NO	16	BYSTANDER	BYSTANDER	MALE	FEMALE	CUSTOMER	EMPLOYEE	45	20	WHITE	WHITE	0
3	11	16	FAR	NO	16	BYSTANDER	BYSTANDER	FEMALE	FEMALE	EMPLOYEE	EMPLOYEE	18	20	WHITE	WHITE	0
3	12	1	FAR	NO	16	VICTIM	BYSTANDER	FEMALE	MALE	EMPLOYEE	CUSTOMER	55	70	WHITE	WHITE	0
3	12	2	FAR	NO	16	VICTIM	BYSTANDER	MALE	MALE	CUSTOMER	CUSTOMER	50	70	WHITE	WHITE	0
3	12	3	FAR	NO	16	BYSTANDER	BYSTANDER	FEMALE	MALE	CUSTOMER	CUSTOMER	30	70	WHITE	WHITE	0
3	12	4	FAR	NO	16	BYSTANDER	BYSTANDER	FEMALE	MALE	EMPLOYEE	CUSTOMER	20	70	ARAB	WHITE	0
3	12	5	FAR	NO	16	BYSTANDER	BYSTANDER	MALE	MALE	CUSTOMER	CUSTOMER	20	70	WHITE	WHITE	0
3	12	6	FAR	NO	16	BYSTANDER	BYSTANDER	FEMALE	MALE	EMPLOYEE	CUSTOMER	16	70	WHITE	WHITE	0
3	12	7	FAR	NO	16	BYSTANDER	BYSTANDER	MALE	MALE	EMPLOYEE	CUSTOMER	18	70	WHITE	WHITE	0
3	12	8	FAR	NO	16	BYSTANDER	BYSTANDER	FEMALE	MALE	CUSTOMER	CUSTOMER	25	70	WHITE	WHITE	0
3	12	9	FAR	NO	16	BYSTANDER	BYSTANDER	MALE	MALE	CUSTOMER	CUSTOMER	40	70	WHITE	WHITE	0
3	12	10	FAR	NO	16	BYSTANDER	BYSTANDER	FEMALE	MALE	CUSTOMER	CUSTOMER	25	70	WHITE	WHITE	0
3	12	11	FAR	NO	16	BYSTANDER	BYSTANDER	FEMALE	MALE	EMPLOYEE	CUSTOMER	20	70	WHITE	WHITE	0
3	12	12		NO	16	BYSTANDER	BYSTANDER	MALE	MALE	CUSTOMER	CUSTOMER	70	70	WHITE	WHITE	1
3	12	13	FAR	NO	16	BYSTANDER	BYSTANDER	FEMALE	MALE	CUSTOMER	CUSTOMER	40	70	WHITE	WHITE	0
3	12	14	FAR	NO	16	BYSTANDER	BYSTANDER	MALE	MALE	CUSTOMER	CUSTOMER	45	70	WHITE	WHITE	0
3	12	15	FAR	NO	16	BYSTANDER	BYSTANDER	MALE	MALE	CUSTOMER	CUSTOMER	45	70	WHITE	WHITE	0
3	12	16	FAR	NO	16	BYSTANDER	BYSTANDER	FEMALE	MALE	EMPLOYEE	CUSTOMER	18	70	WHITE	WHITE	0
3	13	1	FAR	NO	16	VICTIM	BYSTANDER	FEMALE	FEMALE	EMPLOYEE	CUSTOMER	55	40	WHITE	WHITE	0
3	13	2	FAR	NO	16	VICTIM	BYSTANDER	MALE	FEMALE	CUSTOMER	CUSTOMER	50	40	WHITE	WHITE	0
3	13	3	FAR	NO	16	BYSTANDER	BYSTANDER	FEMALE	FEMALE	CUSTOMER	CUSTOMER	30	40	WHITE	WHITE	0
3	13	4	CLOSE	NO	16	BYSTANDER	BYSTANDER	FEMALE	FEMALE	EMPLOYEE	CUSTOMER	20	40	ARAB	WHITE	0
3	13	5	FAR	NO	16	BYSTANDER	BYSTANDER	MALE	FEMALE	CUSTOMER	CUSTOMER	20	40	WHITE	WHITE	0
3	13	6	FAR	NO	16	BYSTANDER	BYSTANDER	FEMALE	FEMALE	EMPLOYEE	CUSTOMER	16	40	WHITE	WHITE	0
3	13	7	FAR	NO	16	BYSTANDER	BYSTANDER	MALE	FEMALE	EMPLOYEE	CUSTOMER	18	40	WHITE	WHITE	0
3	13	8	FAR	NO	16	BYSTANDER	BYSTANDER	FEMALE	FEMALE	CUSTOMER	CUSTOMER	25	40	WHITE	WHITE	0
3	13	9	FAR	NO	16	BYSTANDER	BYSTANDER	MALE	FEMALE	CUSTOMER	CUSTOMER	40	40	WHITE	WHITE	0
3	13	10	FAR	NO	16	BYSTANDER	BYSTANDER	FEMALE	FEMALE	CUSTOMER	CUSTOMER	25	40	WHITE	WHITE	0
3	13	11	FAR	NO	16	BYSTANDER	BYSTANDER	FEMALE	FEMALE	EMPLOYEE	CUSTOMER	20	40	WHITE	WHITE	0
3	13	12	FAR	NO	16	BYSTANDER	BYSTANDER	MALE	FEMALE	CUSTOMER	CUSTOMER	70	40	WHITE	WHITE	0
3	13	13		NO	16	BYSTANDER	BYSTANDER	FEMALE	FEMALE	CUSTOMER	CUSTOMER	40	40	WHITE	WHITE	1
3	13	14	FAR	NO	16	BYSTANDER	BYSTANDER	MALE	FEMALE	CUSTOMER	CUSTOMER	45	40	WHITE	WHITE	0
3	13	15	FAR	NO	16	BYSTANDER	BYSTANDER	MALE	FEMALE	CUSTOMER	CUSTOMER	45	40	WHITE	WHITE	0
3	13	16	FAR	NO	16	BYSTANDER	BYSTANDER	FEMALE	FEMALE	EMPLOYEE	CUSTOMER	18	40	WHITE	WHITE	0
3	14	1	FAR	NO	16	VICTIM	BYSTANDER	FEMALE	MALE	EMPLOYEE	CUSTOMER	55	45	WHITE	WHITE	0
3	14	2	FAR	NO	16	VICTIM	BYSTANDER	MALE	MALE	CUSTOMER	CUSTOMER	50	45	WHITE	WHITE	0
3	14	3	FAR	NO	16	BYSTANDER	BYSTANDER	FEMALE	MALE	CUSTOMER	CUSTOMER	30	45	WHITE	WHITE	0
3	14	4	FAR	NO	16	BYSTANDER	BYSTANDER	FEMALE	MALE	EMPLOYEE	CUSTOMER	20	45	ARAB	WHITE	0
3	14	5	FAR	NO	16	BYSTANDER	BYSTANDER	MALE	MALE	CUSTOMER	CUSTOMER	20	45	WHITE	WHITE	0
3	14	6	FAR	NO	16	BYSTANDER	BYSTANDER	FEMALE	MALE	EMPLOYEE	CUSTOMER	16	45	WHITE	WHITE	0
3	14	7	FAR	NO	16	BYSTANDER	BYSTANDER	MALE	MALE	EMPLOYEE	CUSTOMER	18	45	WHITE	WHITE	0
3	14	8	FAR	NO	16	BYSTANDER	BYSTANDER	FEMALE	MALE	CUSTOMER	CUSTOMER	25	45	WHITE	WHITE	0
3	14	9	FAR	NO	16	BYSTANDER	BYSTANDER	MALE	MALE	CUSTOMER	CUSTOMER	40	45	WHITE	WHITE	0
3	14	10	FAR	NO	16	BYSTANDER	BYSTANDER	FEMALE	MALE	CUSTOMER	CUSTOMER	25	45	WHITE	WHITE	0
3	14	11	FAR	NO	16	BYSTANDER	BYSTANDER	FEMALE	MALE	EMPLOYEE	CUSTOMER	20	45	WHITE	WHITE	0
3	14	12	FAR	NO	16	BYSTANDER	BYSTANDER	MALE	MALE	CUSTOMER	CUSTOMER	70	45	WHITE	WHITE	0
3	14	13	FAR	NO	16	BYSTANDER	BYSTANDER	FEMALE	MALE	CUSTOMER	CUSTOMER	40	45	WHITE	WHITE	0
3	14	14		NO	16	BYSTANDER	BYSTANDER	MALE	MALE	CUSTOMER	CUSTOMER	45	45	WHITE	WHITE	1
3	14	15	FAR	NO	16	BYSTANDER	BYSTANDER	MALE	MALE	CUSTOMER	CUSTOMER	45	45	WHITE	WHITE	0
3	14	16	FAR	NO	16	BYSTANDER	BYSTANDER	FEMALE	MALE	EMPLOYEE	CUSTOMER	18	45	WHITE	WHITE	0
3	15	1	FAR	NO	16	VICTIM	BYSTANDER	FEMALE	MALE	EMPLOYEE	CUSTOMER	55	45	WHITE	WHITE	0
3	15	2	FAR	NO	16	VICTIM	BYSTANDER	MALE	MALE	CUSTOMER	CUSTOMER	50	45	WHITE	WHITE	0
3	15	3	FAR	NO	16	BYSTANDER	BYSTANDER	FEMALE	MALE	CUSTOMER	CUSTOMER	30	45	WHITE	WHITE	0
3	15	4	CLOSE	NO	16	BYSTANDER	BYSTANDER	FEMALE	MALE	EMPLOYEE	CUSTOMER	20	45	ARAB	WHITE	0
3	15	5	FAR	NO	16	BYSTANDER	BYSTANDER	MALE	MALE	CUSTOMER	CUSTOMER	20	45	WHITE	WHITE	0
3	15	6	FAR	NO	16	BYSTANDER	BYSTANDER	FEMALE	MALE	EMPLOYEE	CUSTOMER	16	45	WHITE	WHITE	0
3	15	7	FAR	NO	16	BYSTANDER	BYSTANDER	MALE	MALE	EMPLOYEE	CUSTOMER	18	45	WHITE	WHITE	0
3	15	8	FAR	NO	16	BYSTANDER	BYSTANDER	FEMALE	MALE	CUSTOMER	CUSTOMER	25	45	WHITE	WHITE	0
3	15	9	FAR	NO	16	BYSTANDER	BYSTANDER	MALE	MALE	CUSTOMER	CUSTOMER	40	45	WHITE	WHITE	0
3	15	10	FAR	NO	16	BYSTANDER	BYSTANDER	FEMALE	MALE	CUSTOMER	CUSTOMER	25	45	WHITE	WHITE	0
3	15	11	FAR	NO	16	BYSTANDER	BYSTANDER	FEMALE	MALE	EMPLOYEE	CUSTOMER	20	45	WHITE	WHITE	0
3	15	12	FAR	NO	16	BYSTANDER	BYSTANDER	MALE	MALE	CUSTOMER	CUSTOMER	70	45	WHITE	WHITE	0
3	15	13	FAR	NO	16	BYSTANDER	BYSTANDER	FEMALE	MALE	CUSTOMER	CUSTOMER	40	45	WHITE	WHITE	0
3	15	14	FAR	NO	16	BYSTANDER	BYSTANDER	MALE	MALE	CUSTOMER	CUSTOMER	45	45	WHITE	WHITE	0
3	15	15		NO	16	BYSTANDER	BYSTANDER	MALE	MALE	CUSTOMER	CUSTOMER	45	45	WHITE	WHITE	1
3	15	16	FAR	NO	16	BYSTANDER	BYSTANDER	FEMALE	MALE	EMPLOYEE	CUSTOMER	18	45	WHITE	WHITE	0
3	16	1	FAR	NO	16	VICTIM	BYSTANDER	FEMALE	FEMALE	EMPLOYEE	EMPLOYEE	55	18	WHITE	WHITE	0
3	16	2	FAR	NO	16	VICTIM	BYSTANDER	MALE	FEMALE	CUSTOMER	EMPLOYEE	50	18	WHITE	WHITE	0
3	16	3	FAR	NO	16	BYSTANDER	BYSTANDER	FEMALE	FEMALE	CUSTOMER	EMPLOYEE	30	18	WHITE	WHITE	0
3	16	4	FAR	NO	16	BYSTANDER	BYSTANDER	FEMALE	FEMALE	EMPLOYEE	EMPLOYEE	20	18	ARAB	WHITE	0
3	16	5	FAR	NO	16	BYSTANDER	BYSTANDER	MALE	FEMALE	CUSTOMER	EMPLOYEE	20	18	WHITE	WHITE	0
3	16	6	FAR	NO	16	BYSTANDER	BYSTANDER	FEMALE	FEMALE	EMPLOYEE	EMPLOYEE	16	18	WHITE	WHITE	0
3	16	7	FAR	NO	16	BYSTANDER	BYSTANDER	MALE	FEMALE	EMPLOYEE	EMPLOYEE	18	18	WHITE	WHITE	0
3	16	8	FAR	NO	16	BYSTANDER	BYSTANDER	FEMALE	FEMALE	CUSTOMER	EMPLOYEE	25	18	WHITE	WHITE	0
3	16	9	FAR	NO	16	BYSTANDER	BYSTANDER	MALE	FEMALE	CUSTOMER	EMPLOYEE	40	18	WHITE	WHITE	0
3	16	10	FAR	NO	16	BYSTANDER	BYSTANDER	FEMALE	FEMALE	CUSTOMER	EMPLOYEE	25	18	WHITE	WHITE	0
3	16	11	FAR	NO	16	BYSTANDER	BYSTANDER	FEMALE	FEMALE	EMPLOYEE	EMPLOYEE	20	18	WHITE	WHITE	0
3	16	12	FAR	NO	16	BYSTANDER	BYSTANDER	MALE	FEMALE	CUSTOMER	EMPLOYEE	70	18	WHITE	WHITE	0
3	16	13	FAR	NO	16	BYSTANDER	BYSTANDER	FEMALE	FEMALE	CUSTOMER	EMPLOYEE	40	18	WHITE	WHITE	0
3	16	14	FAR	NO	16	BYSTANDER	BYSTANDER	MALE	FEMALE	CUSTOMER	EMPLOYEE	45	18	WHITE	WHITE	0
3	16	15	FAR	NO	16	BYSTANDER	BYSTANDER	MALE	FEMALE	CUSTOMER	EMPLOYEE	45	18	WHITE	WHITE	0
3	16	16		NO	16	BYSTANDER	BYSTANDER	FEMALE	FEMALE	EMPLOYEE	EMPLOYEE	18	18	WHITE	WHITE	1
5	1	1		NO	26	VICTIM	VICTIM	MALE	MALE	EMPLOYEE	EMPLOYEE	24	24	OTHER	OTHER	1
5	1	2	CLOSE	NO	26	VICTIM	VICTIM	MALE	MALE	EMPLOYEE	EMPLOYEE	52	24	OTHER	OTHER	0
5	1	3	FAR	NO	26	BYSTANDER	VICTIM	MALE	MALE	EMPLOYEE	EMPLOYEE	42	24	OTHER	OTHER	0
5	1	4	CLOSE	NO	26	VICTIM	VICTIM	MALE	MALE	EMPLOYEE	EMPLOYEE	32	24	OTHER	OTHER	0
5	1	5	FAR	NO	26	BYSTANDER	VICTIM	MALE	MALE	CUSTOMER	EMPLOYEE	20	24	ARAB	OTHER	0
5	1	6	FAR	NO	26	BYSTANDER	VICTIM	MALE	MALE	CUSTOMER	EMPLOYEE	26	24	ARAB	OTHER	0
5	1	7	FAR	NO	26	BYSTANDER	VICTIM	FEMALE	MALE	CUSTOMER	EMPLOYEE	28	24	BLACK	OTHER	0
5	1	8	FAR	NO	26	BYSTANDER	VICTIM	MALE	MALE	CUSTOMER	EMPLOYEE	26	24	ARAB	OTHER	0
5	1	9	FAR	NO	26	BYSTANDER	VICTIM	MALE	MALE	CUSTOMER	EMPLOYEE	34	24	HINDUSTAN	OTHER	0
5	1	10	FAR	NO	26	BYSTANDER	VICTIM	FEMALE	MALE	CUSTOMER	EMPLOYEE	32	24	BLACK	OTHER	0
5	1	11	FAR	NO	26	BYSTANDER	VICTIM	MALE	MALE	CUSTOMER	EMPLOYEE	26	24	ARAB	OTHER	0
5	1	12	FAR	NO	26	BYSTANDER	VICTIM	FEMALE	MALE	CUSTOMER	EMPLOYEE	24	24	WHITE	OTHER	0
5	1	13	FAR	NO	26	BYSTANDER	VICTIM	MALE	MALE	CUSTOMER	EMPLOYEE	28	24	ARAB	OTHER	0
5	1	14	FAR	NO	26	BYSTANDER	VICTIM	FEMALE	MALE	CUSTOMER	EMPLOYEE	24	24	BLACK	OTHER	0
5	1	15	FAR	NO	26	BYSTANDER	VICTIM	MALE	MALE	CUSTOMER	EMPLOYEE	26	24	ARAB	OTHER	0
5	1	16	FAR	NO	26	BYSTANDER	VICTIM	FEMALE	MALE	CUSTOMER	EMPLOYEE	25	24	UNKNOWN	OTHER	0
5	1	17	FAR	NO	26	BYSTANDER	VICTIM	MALE	MALE	CUSTOMER	EMPLOYEE	28	24	ARAB	OTHER	0
5	1	18	FAR	NO	26	BYSTANDER	VICTIM	MALE	MALE	CUSTOMER	EMPLOYEE	24	24	UNKNOWN	OTHER	0
5	1	19	FAR	NO	26	BYSTANDER	VICTIM	FEMALE	MALE	CUSTOMER	EMPLOYEE	32	24	WHITE	OTHER	0
5	1	20	FAR	NO	26	BYSTANDER	VICTIM	FEMALE	MALE	CUSTOMER	EMPLOYEE	30	24	WHITE	OTHER	0
5	1	21	FAR	NO	26	BYSTANDER	VICTIM	FEMALE	MALE	CUSTOMER	EMPLOYEE	22	24	BLACK	OTHER	0
5	1	22	FAR	NO	26	BYSTANDER	VICTIM	MALE	MALE	CUSTOMER	EMPLOYEE	24	24	BLACK	OTHER	0
5	1	23	FAR	NO	26	BYSTANDER	VICTIM	MALE	MALE	CUSTOMER	EMPLOYEE	22	24	BLACK	OTHER	0
5	1	24	FAR	NO	26	BYSTANDER	VICTIM	MALE	MALE	CUSTOMER	EMPLOYEE	22	24	BLACK	OTHER	0
5	1	25	FAR	NO	26	BYSTANDER	VICTIM	MALE	MALE	CUSTOMER	EMPLOYEE	22	24	BLACK	OTHER	0
5	1	26	FAR	NO	26	BYSTANDER	VICTIM	MALE	MALE	CUSTOMER	EMPLOYEE	26	24	HINDUSTAN	OTHER	0
5	2	1	CLOSE	NO	26	VICTIM	VICTIM	MALE	MALE	EMPLOYEE	EMPLOYEE	24	52	OTHER	OTHER	0
5	2	2		NO	26	VICTIM	VICTIM	MALE	MALE	EMPLOYEE	EMPLOYEE	52	52	OTHER	OTHER	1
5	2	3	FAR	NO	26	BYSTANDER	VICTIM	MALE	MALE	EMPLOYEE	EMPLOYEE	42	52	OTHER	OTHER	0
5	2	4	CLOSE	NO	26	VICTIM	VICTIM	MALE	MALE	EMPLOYEE	EMPLOYEE	32	52	OTHER	OTHER	0
5	2	5	FAR	NO	26	BYSTANDER	VICTIM	MALE	MALE	CUSTOMER	EMPLOYEE	20	52	ARAB	OTHER	0
5	2	6	FAR	NO	26	BYSTANDER	VICTIM	MALE	MALE	CUSTOMER	EMPLOYEE	26	52	ARAB	OTHER	0
5	2	7	FAR	NO	26	BYSTANDER	VICTIM	FEMALE	MALE	CUSTOMER	EMPLOYEE	28	52	BLACK	OTHER	0
5	2	8	FAR	NO	26	BYSTANDER	VICTIM	MALE	MALE	CUSTOMER	EMPLOYEE	26	52	ARAB	OTHER	0
5	2	9	FAR	NO	26	BYSTANDER	VICTIM	MALE	MALE	CUSTOMER	EMPLOYEE	34	52	HINDUSTAN	OTHER	0
5	2	10	FAR	NO	26	BYSTANDER	VICTIM	FEMALE	MALE	CUSTOMER	EMPLOYEE	32	52	BLACK	OTHER	0
5	2	11	FAR	NO	26	BYSTANDER	VICTIM	MALE	MALE	CUSTOMER	EMPLOYEE	26	52	ARAB	OTHER	0
5	2	12	FAR	NO	26	BYSTANDER	VICTIM	FEMALE	MALE	CUSTOMER	EMPLOYEE	24	52	WHITE	OTHER	0
5	2	13	FAR	NO	26	BYSTANDER	VICTIM	MALE	MALE	CUSTOMER	EMPLOYEE	28	52	ARAB	OTHER	0
5	2	14	FAR	NO	26	BYSTANDER	VICTIM	FEMALE	MALE	CUSTOMER	EMPLOYEE	24	52	BLACK	OTHER	0
5	2	15	FAR	NO	26	BYSTANDER	VICTIM	MALE	MALE	CUSTOMER	EMPLOYEE	26	52	ARAB	OTHER	0
5	2	16	FAR	NO	26	BYSTANDER	VICTIM	FEMALE	MALE	CUSTOMER	EMPLOYEE	25	52	UNKNOWN	OTHER	0
5	2	17	FAR	NO	26	BYSTANDER	VICTIM	MALE	MALE	CUSTOMER	EMPLOYEE	28	52	ARAB	OTHER	0
5	2	18	FAR	NO	26	BYSTANDER	VICTIM	MALE	MALE	CUSTOMER	EMPLOYEE	24	52	UNKNOWN	OTHER	0
5	2	19	FAR	NO	26	BYSTANDER	VICTIM	FEMALE	MALE	CUSTOMER	EMPLOYEE	32	52	WHITE	OTHER	0
5	2	20	FAR	NO	26	BYSTANDER	VICTIM	FEMALE	MALE	CUSTOMER	EMPLOYEE	30	52	WHITE	OTHER	0
5	2	21	FAR	NO	26	BYSTANDER	VICTIM	FEMALE	MALE	CUSTOMER	EMPLOYEE	22	52	BLACK	OTHER	0
5	2	22	FAR	NO	26	BYSTANDER	VICTIM	MALE	MALE	CUSTOMER	EMPLOYEE	24	52	BLACK	OTHER	0
5	2	23	FAR	NO	26	BYSTANDER	VICTIM	MALE	MALE	CUSTOMER	EMPLOYEE	22	52	BLACK	OTHER	0
5	2	24	FAR	NO	26	BYSTANDER	VICTIM	MALE	MALE	CUSTOMER	EMPLOYEE	22	52	BLACK	OTHER	0
5	2	25	FAR	NO	26	BYSTANDER	VICTIM	MALE	MALE	CUSTOMER	EMPLOYEE	22	52	BLACK	OTHER	0
5	2	26	FAR	NO	26	BYSTANDER	VICTIM	MALE	MALE	CUSTOMER	EMPLOYEE	26	52	HINDUSTAN	OTHER	0
5	3	1	FAR	NO	26	VICTIM	BYSTANDER	MALE	MALE	EMPLOYEE	EMPLOYEE	24	42	OTHER	OTHER	0
5	3	2	FAR	NO	26	VICTIM	BYSTANDER	MALE	MALE	EMPLOYEE	EMPLOYEE	52	42	OTHER	OTHER	0
5	3	3		NO	26	BYSTANDER	BYSTANDER	MALE	MALE	EMPLOYEE	EMPLOYEE	42	42	OTHER	OTHER	1
5	3	4	FAR	NO	26	VICTIM	BYSTANDER	MALE	MALE	EMPLOYEE	EMPLOYEE	32	42	OTHER	OTHER	0
5	3	5	FAR	NO	26	BYSTANDER	BYSTANDER	MALE	MALE	CUSTOMER	EMPLOYEE	20	42	ARAB	OTHER	0
5	3	6	FAR	NO	26	BYSTANDER	BYSTANDER	MALE	MALE	CUSTOMER	EMPLOYEE	26	42	ARAB	OTHER	0
5	3	7	FAR	NO	26	BYSTANDER	BYSTANDER	FEMALE	MALE	CUSTOMER	EMPLOYEE	28	42	BLACK	OTHER	0
5	3	8	FAR	NO	26	BYSTANDER	BYSTANDER	MALE	MALE	CUSTOMER	EMPLOYEE	26	42	ARAB	OTHER	0
5	3	9	FAR	NO	26	BYSTANDER	BYSTANDER	MALE	MALE	CUSTOMER	EMPLOYEE	34	42	HINDUSTAN	OTHER	0
5	3	10	FAR	NO	26	BYSTANDER	BYSTANDER	FEMALE	MALE	CUSTOMER	EMPLOYEE	32	42	BLACK	OTHER	0
5	3	11	FAR	NO	26	BYSTANDER	BYSTANDER	MALE	MALE	CUSTOMER	EMPLOYEE	26	42	ARAB	OTHER	0
5	3	12	FAR	NO	26	BYSTANDER	BYSTANDER	FEMALE	MALE	CUSTOMER	EMPLOYEE	24	42	WHITE	OTHER	0
5	3	13	FAR	NO	26	BYSTANDER	BYSTANDER	MALE	MALE	CUSTOMER	EMPLOYEE	28	42	ARAB	OTHER	0
5	3	14	FAR	NO	26	BYSTANDER	BYSTANDER	FEMALE	MALE	CUSTOMER	EMPLOYEE	24	42	BLACK	OTHER	0
5	3	15	FAR	NO	26	BYSTANDER	BYSTANDER	MALE	MALE	CUSTOMER	EMPLOYEE	26	42	ARAB	OTHER	0
5	3	16	FAR	NO	26	BYSTANDER	BYSTANDER	FEMALE	MALE	CUSTOMER	EMPLOYEE	25	42	UNKNOWN	OTHER	0
5	3	17	FAR	NO	26	BYSTANDER	BYSTANDER	MALE	MALE	CUSTOMER	EMPLOYEE	28	42	ARAB	OTHER	0
5	3	18	FAR	NO	26	BYSTANDER	BYSTANDER	MALE	MALE	CUSTOMER	EMPLOYEE	24	42	UNKNOWN	OTHER	0
5	3	19	FAR	NO	26	BYSTANDER	BYSTANDER	FEMALE	MALE	CUSTOMER	EMPLOYEE	32	42	WHITE	OTHER	0
5	3	20	FAR	NO	26	BYSTANDER	BYSTANDER	FEMALE	MALE	CUSTOMER	EMPLOYEE	30	42	WHITE	OTHER	0
5	3	21	FAR	NO	26	BYSTANDER	BYSTANDER	FEMALE	MALE	CUSTOMER	EMPLOYEE	22	42	BLACK	OTHER	0
5	3	22	FAR	NO	26	BYSTANDER	BYSTANDER	MALE	MALE	CUSTOMER	EMPLOYEE	24	42	BLACK	OTHER	0
5	3	23	FAR	NO	26	BYSTANDER	BYSTANDER	MALE	MALE	CUSTOMER	EMPLOYEE	22	42	BLACK	OTHER	0
5	3	24	FAR	NO	26	BYSTANDER	BYSTANDER	MALE	MALE	CUSTOMER	EMPLOYEE	22	42	BLACK	OTHER	0
5	3	25	FAR	NO	26	BYSTANDER	BYSTANDER	MALE	MALE	CUSTOMER	EMPLOYEE	22	42	BLACK	OTHER	0
5	3	26	FAR	NO	26	BYSTANDER	BYSTANDER	MALE	MALE	CUSTOMER	EMPLOYEE	26	42	HINDUSTAN	OTHER	0
5	4	1	CLOSE	NO	26	VICTIM	VICTIM	MALE	MALE	EMPLOYEE	EMPLOYEE	24	32	OTHER	OTHER	0
5	4	2	CLOSE	NO	26	VICTIM	VICTIM	MALE	MALE	EMPLOYEE	EMPLOYEE	52	32	OTHER	OTHER	0
5	4	3	FAR	NO	26	BYSTANDER	VICTIM	MALE	MALE	EMPLOYEE	EMPLOYEE	42	32	OTHER	OTHER	0
5	4	4		NO	26	VICTIM	VICTIM	MALE	MALE	EMPLOYEE	EMPLOYEE	32	32	OTHER	OTHER	1
5	4	5	FAR	NO	26	BYSTANDER	VICTIM	MALE	MALE	CUSTOMER	EMPLOYEE	20	32	ARAB	OTHER	0
5	4	6	FAR	NO	26	BYSTANDER	VICTIM	MALE	MALE	CUSTOMER	EMPLOYEE	26	32	ARAB	OTHER	0
5	4	7	FAR	NO	26	BYSTANDER	VICTIM	FEMALE	MALE	CUSTOMER	EMPLOYEE	28	32	BLACK	OTHER	0
5	4	8	FAR	NO	26	BYSTANDER	VICTIM	MALE	MALE	CUSTOMER	EMPLOYEE	26	32	ARAB	OTHER	0
5	4	9	FAR	NO	26	BYSTANDER	VICTIM	MALE	MALE	CUSTOMER	EMPLOYEE	34	32	HINDUSTAN	OTHER	0
5	4	10	FAR	NO	26	BYSTANDER	VICTIM	FEMALE	MALE	CUSTOMER	EMPLOYEE	32	32	BLACK	OTHER	0
5	4	11	FAR	NO	26	BYSTANDER	VICTIM	MALE	MALE	CUSTOMER	EMPLOYEE	26	32	ARAB	OTHER	0
5	4	12	FAR	NO	26	BYSTANDER	VICTIM	FEMALE	MALE	CUSTOMER	EMPLOYEE	24	32	WHITE	OTHER	0
5	4	13	FAR	NO	26	BYSTANDER	VICTIM	MALE	MALE	CUSTOMER	EMPLOYEE	28	32	ARAB	OTHER	0
5	4	14	FAR	NO	26	BYSTANDER	VICTIM	FEMALE	MALE	CUSTOMER	EMPLOYEE	24	32	BLACK	OTHER	0
5	4	15	FAR	NO	26	BYSTANDER	VICTIM	MALE	MALE	CUSTOMER	EMPLOYEE	26	32	ARAB	OTHER	0
5	4	16	FAR	NO	26	BYSTANDER	VICTIM	FEMALE	MALE	CUSTOMER	EMPLOYEE	25	32	UNKNOWN	OTHER	0
5	4	17	FAR	NO	26	BYSTANDER	VICTIM	MALE	MALE	CUSTOMER	EMPLOYEE	28	32	ARAB	OTHER	0
5	4	18	FAR	NO	26	BYSTANDER	VICTIM	MALE	MALE	CUSTOMER	EMPLOYEE	24	32	UNKNOWN	OTHER	0
5	4	19	FAR	NO	26	BYSTANDER	VICTIM	FEMALE	MALE	CUSTOMER	EMPLOYEE	32	32	WHITE	OTHER	0
5	4	20	FAR	NO	26	BYSTANDER	VICTIM	FEMALE	MALE	CUSTOMER	EMPLOYEE	30	32	WHITE	OTHER	0
5	4	21	FAR	NO	26	BYSTANDER	VICTIM	FEMALE	MALE	CUSTOMER	EMPLOYEE	22	32	BLACK	OTHER	0
5	4	22	FAR	NO	26	BYSTANDER	VICTIM	MALE	MALE	CUSTOMER	EMPLOYEE	24	32	BLACK	OTHER	0
5	4	23	FAR	NO	26	BYSTANDER	VICTIM	MALE	MALE	CUSTOMER	EMPLOYEE	22	32	BLACK	OTHER	0
5	4	24	FAR	NO	26	BYSTANDER	VICTIM	MALE	MALE	CUSTOMER	EMPLOYEE	22	32	BLACK	OTHER	0
5	4	25	FAR	NO	26	BYSTANDER	VICTIM	MALE	MALE	CUSTOMER	EMPLOYEE	22	32	BLACK	OTHER	0
5	4	26	FAR	NO	26	BYSTANDER	VICTIM	MALE	MALE	CUSTOMER	EMPLOYEE	26	32	HINDUSTAN	OTHER	0
5	5	1	FAR	NO	26	VICTIM	BYSTANDER	MALE	MALE	EMPLOYEE	CUSTOMER	24	20	OTHER	ARAB	0
5	5	2	FAR	NO	26	VICTIM	BYSTANDER	MALE	MALE	EMPLOYEE	CUSTOMER	52	20	OTHER	ARAB	0
5	5	3	FAR	NO	26	BYSTANDER	BYSTANDER	MALE	MALE	EMPLOYEE	CUSTOMER	42	20	OTHER	ARAB	0
5	5	4	FAR	NO	26	VICTIM	BYSTANDER	MALE	MALE	EMPLOYEE	CUSTOMER	32	20	OTHER	ARAB	0
5	5	5		NO	26	BYSTANDER	BYSTANDER	MALE	MALE	CUSTOMER	CUSTOMER	20	20	ARAB	ARAB	1
5	5	6	FAR	NO	26	BYSTANDER	BYSTANDER	MALE	MALE	CUSTOMER	CUSTOMER	26	20	ARAB	ARAB	0
5	5	7	FAR	NO	26	BYSTANDER	BYSTANDER	FEMALE	MALE	CUSTOMER	CUSTOMER	28	20	BLACK	ARAB	0
5	5	8	FAR	NO	26	BYSTANDER	BYSTANDER	MALE	MALE	CUSTOMER	CUSTOMER	26	20	ARAB	ARAB	0
5	5	9	FAR	NO	26	BYSTANDER	BYSTANDER	MALE	MALE	CUSTOMER	CUSTOMER	34	20	HINDUSTAN	ARAB	0
5	5	10	FAR	NO	26	BYSTANDER	BYSTANDER	FEMALE	MALE	CUSTOMER	CUSTOMER	32	20	BLACK	ARAB	0
5	5	11	FAR	NO	26	BYSTANDER	BYSTANDER	MALE	MALE	CUSTOMER	CUSTOMER	26	20	ARAB	ARAB	0
5	5	12	FAR	NO	26	BYSTANDER	BYSTANDER	FEMALE	MALE	CUSTOMER	CUSTOMER	24	20	WHITE	ARAB	0
5	5	13	FAR	NO	26	BYSTANDER	BYSTANDER	MALE	MALE	CUSTOMER	CUSTOMER	28	20	ARAB	ARAB	0
5	5	14	FAR	NO	26	BYSTANDER	BYSTANDER	FEMALE	MALE	CUSTOMER	CUSTOMER	24	20	BLACK	ARAB	0
5	5	15	FAR	NO	26	BYSTANDER	BYSTANDER	MALE	MALE	CUSTOMER	CUSTOMER	26	20	ARAB	ARAB	0
5	5	16	FAR	NO	26	BYSTANDER	BYSTANDER	FEMALE	MALE	CUSTOMER	CUSTOMER	25	20	UNKNOWN	ARAB	0
5	5	17	FAR	NO	26	BYSTANDER	BYSTANDER	MALE	MALE	CUSTOMER	CUSTOMER	28	20	ARAB	ARAB	0
5	5	18	FAR	NO	26	BYSTANDER	BYSTANDER	MALE	MALE	CUSTOMER	CUSTOMER	24	20	UNKNOWN	ARAB	0
5	5	19	FAR	NO	26	BYSTANDER	BYSTANDER	FEMALE	MALE	CUSTOMER	CUSTOMER	32	20	WHITE	ARAB	0
5	5	20	FAR	NO	26	BYSTANDER	BYSTANDER	FEMALE	MALE	CUSTOMER	CUSTOMER	30	20	WHITE	ARAB	0
5	5	21	FAR	NO	26	BYSTANDER	BYSTANDER	FEMALE	MALE	CUSTOMER	CUSTOMER	22	20	BLACK	ARAB	0
5	5	22	FAR	NO	26	BYSTANDER	BYSTANDER	MALE	MALE	CUSTOMER	CUSTOMER	24	20	BLACK	ARAB	0
5	5	23	FAR	NO	26	BYSTANDER	BYSTANDER	MALE	MALE	CUSTOMER	CUSTOMER	22	20	BLACK	ARAB	0
5	5	24	FAR	NO	26	BYSTANDER	BYSTANDER	MALE	MALE	CUSTOMER	CUSTOMER	22	20	BLACK	ARAB	0
5	5	25	FAR	NO	26	BYSTANDER	BYSTANDER	MALE	MALE	CUSTOMER	CUSTOMER	22	20	BLACK	ARAB	0
5	5	26	FAR	NO	26	BYSTANDER	BYSTANDER	MALE	MALE	CUSTOMER	CUSTOMER	26	20	HINDUSTAN	ARAB	0
5	6	1	FAR	NO	26	VICTIM	BYSTANDER	MALE	MALE	EMPLOYEE	CUSTOMER	24	26	OTHER	ARAB	0
5	6	2	FAR	NO	26	VICTIM	BYSTANDER	MALE	MALE	EMPLOYEE	CUSTOMER	52	26	OTHER	ARAB	0
5	6	3	FAR	NO	26	BYSTANDER	BYSTANDER	MALE	MALE	EMPLOYEE	CUSTOMER	42	26	OTHER	ARAB	0
5	6	4	FAR	NO	26	VICTIM	BYSTANDER	MALE	MALE	EMPLOYEE	CUSTOMER	32	26	OTHER	ARAB	0
5	6	5	FAR	NO	26	BYSTANDER	BYSTANDER	MALE	MALE	CUSTOMER	CUSTOMER	20	26	ARAB	ARAB	0
5	6	6		NO	26	BYSTANDER	BYSTANDER	MALE	MALE	CUSTOMER	CUSTOMER	26	26	ARAB	ARAB	1
5	6	7	FAR	NO	26	BYSTANDER	BYSTANDER	FEMALE	MALE	CUSTOMER	CUSTOMER	28	26	BLACK	ARAB	0
5	6	8	FAR	NO	26	BYSTANDER	BYSTANDER	MALE	MALE	CUSTOMER	CUSTOMER	26	26	ARAB	ARAB	0
5	6	9	FAR	NO	26	BYSTANDER	BYSTANDER	MALE	MALE	CUSTOMER	CUSTOMER	34	26	HINDUSTAN	ARAB	0
5	6	10	FAR	NO	26	BYSTANDER	BYSTANDER	FEMALE	MALE	CUSTOMER	CUSTOMER	32	26	BLACK	ARAB	0
5	6	11	FAR	NO	26	BYSTANDER	BYSTANDER	MALE	MALE	CUSTOMER	CUSTOMER	26	26	ARAB	ARAB	0
5	6	12	FAR	NO	26	BYSTANDER	BYSTANDER	FEMALE	MALE	CUSTOMER	CUSTOMER	24	26	WHITE	ARAB	0
5	6	13	FAR	NO	26	BYSTANDER	BYSTANDER	MALE	MALE	CUSTOMER	CUSTOMER	28	26	ARAB	ARAB	0
5	6	14	FAR	NO	26	BYSTANDER	BYSTANDER	FEMALE	MALE	CUSTOMER	CUSTOMER	24	26	BLACK	ARAB	0
5	6	15	FAR	NO	26	BYSTANDER	BYSTANDER	MALE	MALE	CUSTOMER	CUSTOMER	26	26	ARAB	ARAB	0
5	6	16	FAR	NO	26	BYSTANDER	BYSTANDER	FEMALE	MALE	CUSTOMER	CUSTOMER	25	26	UNKNOWN	ARAB	0
5	6	17	FAR	NO	26	BYSTANDER	BYSTANDER	MALE	MALE	CUSTOMER	CUSTOMER	28	26	ARAB	ARAB	0
5	6	18	FAR	NO	26	BYSTANDER	BYSTANDER	MALE	MALE	CUSTOMER	CUSTOMER	24	26	UNKNOWN	ARAB	0
5	6	19	FAR	NO	26	BYSTANDER	BYSTANDER	FEMALE	MALE	CUSTOMER	CUSTOMER	32	26	WHITE	ARAB	0
5	6	20	FAR	NO	26	BYSTANDER	BYSTANDER	FEMALE	MALE	CUSTOMER	CUSTOMER	30	26	WHITE	ARAB	0
5	6	21	FAR	NO	26	BYSTANDER	BYSTANDER	FEMALE	MALE	CUSTOMER	CUSTOMER	22	26	BLACK	ARAB	0
5	6	22	FAR	NO	26	BYSTANDER	BYSTANDER	MALE	MALE	CUSTOMER	CUSTOMER	24	26	BLACK	ARAB	0
5	6	23	FAR	NO	26	BYSTANDER	BYSTANDER	MALE	MALE	CUSTOMER	CUSTOMER	22	26	BLACK	ARAB	0
5	6	24	FAR	NO	26	BYSTANDER	BYSTANDER	MALE	MALE	CUSTOMER	CUSTOMER	22	26	BLACK	ARAB	0
5	6	25	FAR	NO	26	BYSTANDER	BYSTANDER	MALE	MALE	CUSTOMER	CUSTOMER	22	26	BLACK	ARAB	0
5	6	26	FAR	NO	26	BYSTANDER	BYSTANDER	MALE	MALE	CUSTOMER	CUSTOMER	26	26	HINDUSTAN	ARAB	0
5	7	1	FAR	NO	26	VICTIM	BYSTANDER	MALE	FEMALE	EMPLOYEE	CUSTOMER	24	28	OTHER	BLACK	0
5	7	2	FAR	NO	26	VICTIM	BYSTANDER	MALE	FEMALE	EMPLOYEE	CUSTOMER	52	28	OTHER	BLACK	0
5	7	3	FAR	NO	26	BYSTANDER	BYSTANDER	MALE	FEMALE	EMPLOYEE	CUSTOMER	42	28	OTHER	BLACK	0
5	7	4	FAR	NO	26	VICTIM	BYSTANDER	MALE	FEMALE	EMPLOYEE	CUSTOMER	32	28	OTHER	BLACK	0
5	7	5	FAR	NO	26	BYSTANDER	BYSTANDER	MALE	FEMALE	CUSTOMER	CUSTOMER	20	28	ARAB	BLACK	0
5	7	6	FAR	NO	26	BYSTANDER	BYSTANDER	MALE	FEMALE	CUSTOMER	CUSTOMER	26	28	ARAB	BLACK	0
5	7	7		NO	26	BYSTANDER	BYSTANDER	FEMALE	FEMALE	CUSTOMER	CUSTOMER	28	28	BLACK	BLACK	1
5	7	8	FAR	NO	26	BYSTANDER	BYSTANDER	MALE	FEMALE	CUSTOMER	CUSTOMER	26	28	ARAB	BLACK	0
5	7	9	FAR	NO	26	BYSTANDER	BYSTANDER	MALE	FEMALE	CUSTOMER	CUSTOMER	34	28	HINDUSTAN	BLACK	0
5	7	10	FAR	NO	26	BYSTANDER	BYSTANDER	FEMALE	FEMALE	CUSTOMER	CUSTOMER	32	28	BLACK	BLACK	0
5	7	11	FAR	NO	26	BYSTANDER	BYSTANDER	MALE	FEMALE	CUSTOMER	CUSTOMER	26	28	ARAB	BLACK	0
5	7	12	FAR	NO	26	BYSTANDER	BYSTANDER	FEMALE	FEMALE	CUSTOMER	CUSTOMER	24	28	WHITE	BLACK	0
5	7	13	FAR	NO	26	BYSTANDER	BYSTANDER	MALE	FEMALE	CUSTOMER	CUSTOMER	28	28	ARAB	BLACK	0
5	7	14	FAR	NO	26	BYSTANDER	BYSTANDER	FEMALE	FEMALE	CUSTOMER	CUSTOMER	24	28	BLACK	BLACK	0
5	7	15	FAR	NO	26	BYSTANDER	BYSTANDER	MALE	FEMALE	CUSTOMER	CUSTOMER	26	28	ARAB	BLACK	0
5	7	16	FAR	NO	26	BYSTANDER	BYSTANDER	FEMALE	FEMALE	CUSTOMER	CUSTOMER	25	28	UNKNOWN	BLACK	0
5	7	17	FAR	NO	26	BYSTANDER	BYSTANDER	MALE	FEMALE	CUSTOMER	CUSTOMER	28	28	ARAB	BLACK	0
5	7	18	FAR	NO	26	BYSTANDER	BYSTANDER	MALE	FEMALE	CUSTOMER	CUSTOMER	24	28	UNKNOWN	BLACK	0
5	7	19	FAR	NO	26	BYSTANDER	BYSTANDER	FEMALE	FEMALE	CUSTOMER	CUSTOMER	32	28	WHITE	BLACK	0
5	7	20	FAR	NO	26	BYSTANDER	BYSTANDER	FEMALE	FEMALE	CUSTOMER	CUSTOMER	30	28	WHITE	BLACK	0
5	7	21	FAR	NO	26	BYSTANDER	BYSTANDER	FEMALE	FEMALE	CUSTOMER	CUSTOMER	22	28	BLACK	BLACK	0
5	7	22	FAR	NO	26	BYSTANDER	BYSTANDER	MALE	FEMALE	CUSTOMER	CUSTOMER	24	28	BLACK	BLACK	0
5	7	23	FAR	NO	26	BYSTANDER	BYSTANDER	MALE	FEMALE	CUSTOMER	CUSTOMER	22	28	BLACK	BLACK	0
5	7	24	FAR	NO	26	BYSTANDER	BYSTANDER	MALE	FEMALE	CUSTOMER	CUSTOMER	22	28	BLACK	BLACK	0
5	7	25	FAR	NO	26	BYSTANDER	BYSTANDER	MALE	FEMALE	CUSTOMER	CUSTOMER	22	28	BLACK	BLACK	0
5	7	26	FAR	NO	26	BYSTANDER	BYSTANDER	MALE	FEMALE	CUSTOMER	CUSTOMER	26	28	HINDUSTAN	BLACK	0
5	8	1	FAR	NO	26	VICTIM	BYSTANDER	MALE	MALE	EMPLOYEE	CUSTOMER	24	26	OTHER	ARAB	0
5	8	2	FAR	NO	26	VICTIM	BYSTANDER	MALE	MALE	EMPLOYEE	CUSTOMER	52	26	OTHER	ARAB	0
5	8	3	FAR	NO	26	BYSTANDER	BYSTANDER	MALE	MALE	EMPLOYEE	CUSTOMER	42	26	OTHER	ARAB	0
5	8	4	FAR	NO	26	VICTIM	BYSTANDER	MALE	MALE	EMPLOYEE	CUSTOMER	32	26	OTHER	ARAB	0
5	8	5	FAR	NO	26	BYSTANDER	BYSTANDER	MALE	MALE	CUSTOMER	CUSTOMER	20	26	ARAB	ARAB	0
5	8	6	FAR	NO	26	BYSTANDER	BYSTANDER	MALE	MALE	CUSTOMER	CUSTOMER	26	26	ARAB	ARAB	0
5	8	7	FAR	NO	26	BYSTANDER	BYSTANDER	FEMALE	MALE	CUSTOMER	CUSTOMER	28	26	BLACK	ARAB	0
5	8	8		NO	26	BYSTANDER	BYSTANDER	MALE	MALE	CUSTOMER	CUSTOMER	26	26	ARAB	ARAB	1
5	8	9	FAR	NO	26	BYSTANDER	BYSTANDER	MALE	MALE	CUSTOMER	CUSTOMER	34	26	HINDUSTAN	ARAB	0
5	8	10	FAR	NO	26	BYSTANDER	BYSTANDER	FEMALE	MALE	CUSTOMER	CUSTOMER	32	26	BLACK	ARAB	0
5	8	11	FAR	NO	26	BYSTANDER	BYSTANDER	MALE	MALE	CUSTOMER	CUSTOMER	26	26	ARAB	ARAB	0
5	8	12	FAR	NO	26	BYSTANDER	BYSTANDER	FEMALE	MALE	CUSTOMER	CUSTOMER	24	26	WHITE	ARAB	0
5	8	13	FAR	NO	26	BYSTANDER	BYSTANDER	MALE	MALE	CUSTOMER	CUSTOMER	28	26	ARAB	ARAB	0
5	8	14	FAR	NO	26	BYSTANDER	BYSTANDER	FEMALE	MALE	CUSTOMER	CUSTOMER	24	26	BLACK	ARAB	0
5	8	15	FAR	NO	26	BYSTANDER	BYSTANDER	MALE	MALE	CUSTOMER	CUSTOMER	26	26	ARAB	ARAB	0
5	8	16	FAR	NO	26	BYSTANDER	BYSTANDER	FEMALE	MALE	CUSTOMER	CUSTOMER	25	26	UNKNOWN	ARAB	0
5	8	17	FAR	NO	26	BYSTANDER	BYSTANDER	MALE	MALE	CUSTOMER	CUSTOMER	28	26	ARAB	ARAB	0
5	8	18	FAR	NO	26	BYSTANDER	BYSTANDER	MALE	MALE	CUSTOMER	CUSTOMER	24	26	UNKNOWN	ARAB	0
5	8	19	FAR	NO	26	BYSTANDER	BYSTANDER	FEMALE	MALE	CUSTOMER	CUSTOMER	32	26	WHITE	ARAB	0
5	8	20	FAR	NO	26	BYSTANDER	BYSTANDER	FEMALE	MALE	CUSTOMER	CUSTOMER	30	26	WHITE	ARAB	0
5	8	21	FAR	NO	26	BYSTANDER	BYSTANDER	FEMALE	MALE	CUSTOMER	CUSTOMER	22	26	BLACK	ARAB	0
5	8	22	FAR	NO	26	BYSTANDER	BYSTANDER	MALE	MALE	CUSTOMER	CUSTOMER	24	26	BLACK	ARAB	0
5	8	23	FAR	NO	26	BYSTANDER	BYSTANDER	MALE	MALE	CUSTOMER	CUSTOMER	22	26	BLACK	ARAB	0
5	8	24	FAR	NO	26	BYSTANDER	BYSTANDER	MALE	MALE	CUSTOMER	CUSTOMER	22	26	BLACK	ARAB	0
5	8	25	FAR	NO	26	BYSTANDER	BYSTANDER	MALE	MALE	CUSTOMER	CUSTOMER	22	26	BLACK	ARAB	0
5	8	26	FAR	NO	26	BYSTANDER	BYSTANDER	MALE	MALE	CUSTOMER	CUSTOMER	26	26	HINDUSTAN	ARAB	0
5	9	1	FAR	NO	26	VICTIM	BYSTANDER	MALE	MALE	EMPLOYEE	CUSTOMER	24	34	OTHER	HINDUSTAN	0
5	9	2	FAR	NO	26	VICTIM	BYSTANDER	MALE	MALE	EMPLOYEE	CUSTOMER	52	34	OTHER	HINDUSTAN	0
5	9	3	FAR	NO	26	BYSTANDER	BYSTANDER	MALE	MALE	EMPLOYEE	CUSTOMER	42	34	OTHER	HINDUSTAN	0
5	9	4	FAR	NO	26	VICTIM	BYSTANDER	MALE	MALE	EMPLOYEE	CUSTOMER	32	34	OTHER	HINDUSTAN	0
5	9	5	FAR	NO	26	BYSTANDER	BYSTANDER	MALE	MALE	CUSTOMER	CUSTOMER	20	34	ARAB	HINDUSTAN	0
5	9	6	FAR	NO	26	BYSTANDER	BYSTANDER	MALE	MALE	CUSTOMER	CUSTOMER	26	34	ARAB	HINDUSTAN	0
5	9	7	FAR	NO	26	BYSTANDER	BYSTANDER	FEMALE	MALE	CUSTOMER	CUSTOMER	28	34	BLACK	HINDUSTAN	0
5	9	8	FAR	NO	26	BYSTANDER	BYSTANDER	MALE	MALE	CUSTOMER	CUSTOMER	26	34	ARAB	HINDUSTAN	0
5	9	9		NO	26	BYSTANDER	BYSTANDER	MALE	MALE	CUSTOMER	CUSTOMER	34	34	HINDUSTAN	HINDUSTAN	1
5	9	10	FAR	NO	26	BYSTANDER	BYSTANDER	FEMALE	MALE	CUSTOMER	CUSTOMER	32	34	BLACK	HINDUSTAN	0
5	9	11	FAR	NO	26	BYSTANDER	BYSTANDER	MALE	MALE	CUSTOMER	CUSTOMER	26	34	ARAB	HINDUSTAN	0
5	9	12	FAR	NO	26	BYSTANDER	BYSTANDER	FEMALE	MALE	CUSTOMER	CUSTOMER	24	34	WHITE	HINDUSTAN	0
5	9	13	FAR	NO	26	BYSTANDER	BYSTANDER	MALE	MALE	CUSTOMER	CUSTOMER	28	34	ARAB	HINDUSTAN	0
5	9	14	FAR	NO	26	BYSTANDER	BYSTANDER	FEMALE	MALE	CUSTOMER	CUSTOMER	24	34	BLACK	HINDUSTAN	0
5	9	15	FAR	NO	26	BYSTANDER	BYSTANDER	MALE	MALE	CUSTOMER	CUSTOMER	26	34	ARAB	HINDUSTAN	0
5	9	16	FAR	NO	26	BYSTANDER	BYSTANDER	FEMALE	MALE	CUSTOMER	CUSTOMER	25	34	UNKNOWN	HINDUSTAN	0
5	9	17	FAR	NO	26	BYSTANDER	BYSTANDER	MALE	MALE	CUSTOMER	CUSTOMER	28	34	ARAB	HINDUSTAN	0
5	9	18	FAR	NO	26	BYSTANDER	BYSTANDER	MALE	MALE	CUSTOMER	CUSTOMER	24	34	UNKNOWN	HINDUSTAN	0
5	9	19	FAR	NO	26	BYSTANDER	BYSTANDER	FEMALE	MALE	CUSTOMER	CUSTOMER	32	34	WHITE	HINDUSTAN	0
5	9	20	FAR	NO	26	BYSTANDER	BYSTANDER	FEMALE	MALE	CUSTOMER	CUSTOMER	30	34	WHITE	HINDUSTAN	0
5	9	21	FAR	NO	26	BYSTANDER	BYSTANDER	FEMALE	MALE	CUSTOMER	CUSTOMER	22	34	BLACK	HINDUSTAN	0
5	9	22	FAR	NO	26	BYSTANDER	BYSTANDER	MALE	MALE	CUSTOMER	CUSTOMER	24	34	BLACK	HINDUSTAN	0
5	9	23	FAR	NO	26	BYSTANDER	BYSTANDER	MALE	MALE	CUSTOMER	CUSTOMER	22	34	BLACK	HINDUSTAN	0
5	9	24	FAR	NO	26	BYSTANDER	BYSTANDER	MALE	MALE	CUSTOMER	CUSTOMER	22	34	BLACK	HINDUSTAN	0
5	9	25	FAR	NO	26	BYSTANDER	BYSTANDER	MALE	MALE	CUSTOMER	CUSTOMER	22	34	BLACK	HINDUSTAN	0
5	9	26	FAR	NO	26	BYSTANDER	BYSTANDER	MALE	MALE	CUSTOMER	CUSTOMER	26	34	HINDUSTAN	HINDUSTAN	0
5	10	1	FAR	NO	26	VICTIM	BYSTANDER	MALE	FEMALE	EMPLOYEE	CUSTOMER	24	32	OTHER	BLACK	0
5	10	2	FAR	NO	26	VICTIM	BYSTANDER	MALE	FEMALE	EMPLOYEE	CUSTOMER	52	32	OTHER	BLACK	0
5	10	3	FAR	NO	26	BYSTANDER	BYSTANDER	MALE	FEMALE	EMPLOYEE	CUSTOMER	42	32	OTHER	BLACK	0
5	10	4	FAR	NO	26	VICTIM	BYSTANDER	MALE	FEMALE	EMPLOYEE	CUSTOMER	32	32	OTHER	BLACK	0
5	10	5	FAR	NO	26	BYSTANDER	BYSTANDER	MALE	FEMALE	CUSTOMER	CUSTOMER	20	32	ARAB	BLACK	0
5	10	6	FAR	NO	26	BYSTANDER	BYSTANDER	MALE	FEMALE	CUSTOMER	CUSTOMER	26	32	ARAB	BLACK	0
5	10	7	FAR	NO	26	BYSTANDER	BYSTANDER	FEMALE	FEMALE	CUSTOMER	CUSTOMER	28	32	BLACK	BLACK	0
5	10	8	FAR	NO	26	BYSTANDER	BYSTANDER	MALE	FEMALE	CUSTOMER	CUSTOMER	26	32	ARAB	BLACK	0
5	10	9	FAR	NO	26	BYSTANDER	BYSTANDER	MALE	FEMALE	CUSTOMER	CUSTOMER	34	32	HINDUSTAN	BLACK	0
5	10	10		NO	26	BYSTANDER	BYSTANDER	FEMALE	FEMALE	CUSTOMER	CUSTOMER	32	32	BLACK	BLACK	1
5	10	11	FAR	NO	26	BYSTANDER	BYSTANDER	MALE	FEMALE	CUSTOMER	CUSTOMER	26	32	ARAB	BLACK	0
5	10	12	FAR	NO	26	BYSTANDER	BYSTANDER	FEMALE	FEMALE	CUSTOMER	CUSTOMER	24	32	WHITE	BLACK	0
5	10	13	FAR	NO	26	BYSTANDER	BYSTANDER	MALE	FEMALE	CUSTOMER	CUSTOMER	28	32	ARAB	BLACK	0
5	10	14	FAR	NO	26	BYSTANDER	BYSTANDER	FEMALE	FEMALE	CUSTOMER	CUSTOMER	24	32	BLACK	BLACK	0
5	10	15	FAR	NO	26	BYSTANDER	BYSTANDER	MALE	FEMALE	CUSTOMER	CUSTOMER	26	32	ARAB	BLACK	0
5	10	16	FAR	NO	26	BYSTANDER	BYSTANDER	FEMALE	FEMALE	CUSTOMER	CUSTOMER	25	32	UNKNOWN	BLACK	0
5	10	17	FAR	NO	26	BYSTANDER	BYSTANDER	MALE	FEMALE	CUSTOMER	CUSTOMER	28	32	ARAB	BLACK	0
5	10	18	FAR	NO	26	BYSTANDER	BYSTANDER	MALE	FEMALE	CUSTOMER	CUSTOMER	24	32	UNKNOWN	BLACK	0
5	10	19	FAR	NO	26	BYSTANDER	BYSTANDER	FEMALE	FEMALE	CUSTOMER	CUSTOMER	32	32	WHITE	BLACK	0
5	10	20	FAR	NO	26	BYSTANDER	BYSTANDER	FEMALE	FEMALE	CUSTOMER	CUSTOMER	30	32	WHITE	BLACK	0
5	10	21	FAR	NO	26	BYSTANDER	BYSTANDER	FEMALE	FEMALE	CUSTOMER	CUSTOMER	22	32	BLACK	BLACK	0
5	10	22	FAR	NO	26	BYSTANDER	BYSTANDER	MALE	FEMALE	CUSTOMER	CUSTOMER	24	32	BLACK	BLACK	0
5	10	23	FAR	NO	26	BYSTANDER	BYSTANDER	MALE	FEMALE	CUSTOMER	CUSTOMER	22	32	BLACK	BLACK	0
5	10	24	FAR	NO	26	BYSTANDER	BYSTANDER	MALE	FEMALE	CUSTOMER	CUSTOMER	22	32	BLACK	BLACK	0
5	10	25	FAR	NO	26	BYSTANDER	BYSTANDER	MALE	FEMALE	CUSTOMER	CUSTOMER	22	32	BLACK	BLACK	0
5	10	26	FAR	NO	26	BYSTANDER	BYSTANDER	MALE	FEMALE	CUSTOMER	CUSTOMER	26	32	HINDUSTAN	BLACK	0
5	11	1	FAR	NO	26	VICTIM	BYSTANDER	MALE	MALE	EMPLOYEE	CUSTOMER	24	26	OTHER	ARAB	0
5	11	2	FAR	NO	26	VICTIM	BYSTANDER	MALE	MALE	EMPLOYEE	CUSTOMER	52	26	OTHER	ARAB	0
5	11	3	FAR	NO	26	BYSTANDER	BYSTANDER	MALE	MALE	EMPLOYEE	CUSTOMER	42	26	OTHER	ARAB	0
5	11	4	FAR	NO	26	VICTIM	BYSTANDER	MALE	MALE	EMPLOYEE	CUSTOMER	32	26	OTHER	ARAB	0
5	11	5	FAR	NO	26	BYSTANDER	BYSTANDER	MALE	MALE	CUSTOMER	CUSTOMER	20	26	ARAB	ARAB	0
5	11	6	FAR	NO	26	BYSTANDER	BYSTANDER	MALE	MALE	CUSTOMER	CUSTOMER	26	26	ARAB	ARAB	0
5	11	7	FAR	NO	26	BYSTANDER	BYSTANDER	FEMALE	MALE	CUSTOMER	CUSTOMER	28	26	BLACK	ARAB	0
5	11	8	FAR	NO	26	BYSTANDER	BYSTANDER	MALE	MALE	CUSTOMER	CUSTOMER	26	26	ARAB	ARAB	0
5	11	9	FAR	NO	26	BYSTANDER	BYSTANDER	MALE	MALE	CUSTOMER	CUSTOMER	34	26	HINDUSTAN	ARAB	0
5	11	10	FAR	NO	26	BYSTANDER	BYSTANDER	FEMALE	MALE	CUSTOMER	CUSTOMER	32	26	BLACK	ARAB	0
5	11	11		NO	26	BYSTANDER	BYSTANDER	MALE	MALE	CUSTOMER	CUSTOMER	26	26	ARAB	ARAB	1
5	11	12	FAR	NO	26	BYSTANDER	BYSTANDER	FEMALE	MALE	CUSTOMER	CUSTOMER	24	26	WHITE	ARAB	0
5	11	13	FAR	NO	26	BYSTANDER	BYSTANDER	MALE	MALE	CUSTOMER	CUSTOMER	28	26	ARAB	ARAB	0
5	11	14	FAR	NO	26	BYSTANDER	BYSTANDER	FEMALE	MALE	CUSTOMER	CUSTOMER	24	26	BLACK	ARAB	0
5	11	15	FAR	NO	26	BYSTANDER	BYSTANDER	MALE	MALE	CUSTOMER	CUSTOMER	26	26	ARAB	ARAB	0
5	11	16	FAR	NO	26	BYSTANDER	BYSTANDER	FEMALE	MALE	CUSTOMER	CUSTOMER	25	26	UNKNOWN	ARAB	0
5	11	17	FAR	NO	26	BYSTANDER	BYSTANDER	MALE	MALE	CUSTOMER	CUSTOMER	28	26	ARAB	ARAB	0
5	11	18	FAR	NO	26	BYSTANDER	BYSTANDER	MALE	MALE	CUSTOMER	CUSTOMER	24	26	UNKNOWN	ARAB	0
5	11	19	FAR	NO	26	BYSTANDER	BYSTANDER	FEMALE	MALE	CUSTOMER	CUSTOMER	32	26	WHITE	ARAB	0
5	11	20	FAR	NO	26	BYSTANDER	BYSTANDER	FEMALE	MALE	CUSTOMER	CUSTOMER	30	26	WHITE	ARAB	0
5	11	21	FAR	NO	26	BYSTANDER	BYSTANDER	FEMALE	MALE	CUSTOMER	CUSTOMER	22	26	BLACK	ARAB	0
5	11	22	FAR	NO	26	BYSTANDER	BYSTANDER	MALE	MALE	CUSTOMER	CUSTOMER	24	26	BLACK	ARAB	0
5	11	23	FAR	NO	26	BYSTANDER	BYSTANDER	MALE	MALE	CUSTOMER	CUSTOMER	22	26	BLACK	ARAB	0
5	11	24	FAR	NO	26	BYSTANDER	BYSTANDER	MALE	MALE	CUSTOMER	CUSTOMER	22	26	BLACK	ARAB	0
5	11	25	FAR	NO	26	BYSTANDER	BYSTANDER	MALE	MALE	CUSTOMER	CUSTOMER	22	26	BLACK	ARAB	0
5	11	26	FAR	NO	26	BYSTANDER	BYSTANDER	MALE	MALE	CUSTOMER	CUSTOMER	26	26	HINDUSTAN	ARAB	0
5	12	1	FAR	NO	26	VICTIM	BYSTANDER	MALE	FEMALE	EMPLOYEE	CUSTOMER	24	24	OTHER	WHITE	0
5	12	2	FAR	NO	26	VICTIM	BYSTANDER	MALE	FEMALE	EMPLOYEE	CUSTOMER	52	24	OTHER	WHITE	0
5	12	3	FAR	NO	26	BYSTANDER	BYSTANDER	MALE	FEMALE	EMPLOYEE	CUSTOMER	42	24	OTHER	WHITE	0
5	12	4	FAR	NO	26	VICTIM	BYSTANDER	MALE	FEMALE	EMPLOYEE	CUSTOMER	32	24	OTHER	WHITE	0
5	12	5	FAR	NO	26	BYSTANDER	BYSTANDER	MALE	FEMALE	CUSTOMER	CUSTOMER	20	24	ARAB	WHITE	0
5	12	6	FAR	NO	26	BYSTANDER	BYSTANDER	MALE	FEMALE	CUSTOMER	CUSTOMER	26	24	ARAB	WHITE	0
5	12	7	FAR	NO	26	BYSTANDER	BYSTANDER	FEMALE	FEMALE	CUSTOMER	CUSTOMER	28	24	BLACK	WHITE	0
5	12	8	FAR	NO	26	BYSTANDER	BYSTANDER	MALE	FEMALE	CUSTOMER	CUSTOMER	26	24	ARAB	WHITE	0
5	12	9	FAR	NO	26	BYSTANDER	BYSTANDER	MALE	FEMALE	CUSTOMER	CUSTOMER	34	24	HINDUSTAN	WHITE	0
5	12	10	FAR	NO	26	BYSTANDER	BYSTANDER	FEMALE	FEMALE	CUSTOMER	CUSTOMER	32	24	BLACK	WHITE	0
5	12	11	FAR	NO	26	BYSTANDER	BYSTANDER	MALE	FEMALE	CUSTOMER	CUSTOMER	26	24	ARAB	WHITE	0
5	12	12		NO	26	BYSTANDER	BYSTANDER	FEMALE	FEMALE	CUSTOMER	CUSTOMER	24	24	WHITE	WHITE	1
5	12	13	FAR	NO	26	BYSTANDER	BYSTANDER	MALE	FEMALE	CUSTOMER	CUSTOMER	28	24	ARAB	WHITE	0
5	12	14	FAR	NO	26	BYSTANDER	BYSTANDER	FEMALE	FEMALE	CUSTOMER	CUSTOMER	24	24	BLACK	WHITE	0
5	12	15	FAR	NO	26	BYSTANDER	BYSTANDER	MALE	FEMALE	CUSTOMER	CUSTOMER	26	24	ARAB	WHITE	0
5	12	16	FAR	NO	26	BYSTANDER	BYSTANDER	FEMALE	FEMALE	CUSTOMER	CUSTOMER	25	24	UNKNOWN	WHITE	0
5	12	17	FAR	NO	26	BYSTANDER	BYSTANDER	MALE	FEMALE	CUSTOMER	CUSTOMER	28	24	ARAB	WHITE	0
5	12	18	FAR	NO	26	BYSTANDER	BYSTANDER	MALE	FEMALE	CUSTOMER	CUSTOMER	24	24	UNKNOWN	WHITE	0
5	12	19	FAR	NO	26	BYSTANDER	BYSTANDER	FEMALE	FEMALE	CUSTOMER	CUSTOMER	32	24	WHITE	WHITE	0
5	12	20	FAR	NO	26	BYSTANDER	BYSTANDER	FEMALE	FEMALE	CUSTOMER	CUSTOMER	30	24	WHITE	WHITE	0
5	12	21	FAR	NO	26	BYSTANDER	BYSTANDER	FEMALE	FEMALE	CUSTOMER	CUSTOMER	22	24	BLACK	WHITE	0
5	12	22	FAR	NO	26	BYSTANDER	BYSTANDER	MALE	FEMALE	CUSTOMER	CUSTOMER	24	24	BLACK	WHITE	0
5	12	23	FAR	NO	26	BYSTANDER	BYSTANDER	MALE	FEMALE	CUSTOMER	CUSTOMER	22	24	BLACK	WHITE	0
5	12	24	FAR	NO	26	BYSTANDER	BYSTANDER	MALE	FEMALE	CUSTOMER	CUSTOMER	22	24	BLACK	WHITE	0
5	12	25	FAR	NO	26	BYSTANDER	BYSTANDER	MALE	FEMALE	CUSTOMER	CUSTOMER	22	24	BLACK	WHITE	0
5	12	26	FAR	NO	26	BYSTANDER	BYSTANDER	MALE	FEMALE	CUSTOMER	CUSTOMER	26	24	HINDUSTAN	WHITE	0
5	13	1	FAR	NO	26	VICTIM	BYSTANDER	MALE	MALE	EMPLOYEE	CUSTOMER	24	28	OTHER	ARAB	0
5	13	2	FAR	NO	26	VICTIM	BYSTANDER	MALE	MALE	EMPLOYEE	CUSTOMER	52	28	OTHER	ARAB	0
5	13	3	FAR	NO	26	BYSTANDER	BYSTANDER	MALE	MALE	EMPLOYEE	CUSTOMER	42	28	OTHER	ARAB	0
5	13	4	FAR	NO	26	VICTIM	BYSTANDER	MALE	MALE	EMPLOYEE	CUSTOMER	32	28	OTHER	ARAB	0
5	13	5	FAR	NO	26	BYSTANDER	BYSTANDER	MALE	MALE	CUSTOMER	CUSTOMER	20	28	ARAB	ARAB	0
5	13	6	FAR	NO	26	BYSTANDER	BYSTANDER	MALE	MALE	CUSTOMER	CUSTOMER	26	28	ARAB	ARAB	0
5	13	7	FAR	NO	26	BYSTANDER	BYSTANDER	FEMALE	MALE	CUSTOMER	CUSTOMER	28	28	BLACK	ARAB	0
5	13	8	FAR	NO	26	BYSTANDER	BYSTANDER	MALE	MALE	CUSTOMER	CUSTOMER	26	28	ARAB	ARAB	0
5	13	9	FAR	NO	26	BYSTANDER	BYSTANDER	MALE	MALE	CUSTOMER	CUSTOMER	34	28	HINDUSTAN	ARAB	0
5	13	10	FAR	NO	26	BYSTANDER	BYSTANDER	FEMALE	MALE	CUSTOMER	CUSTOMER	32	28	BLACK	ARAB	0
5	13	11	FAR	NO	26	BYSTANDER	BYSTANDER	MALE	MALE	CUSTOMER	CUSTOMER	26	28	ARAB	ARAB	0
5	13	12	FAR	NO	26	BYSTANDER	BYSTANDER	FEMALE	MALE	CUSTOMER	CUSTOMER	24	28	WHITE	ARAB	0
5	13	13		NO	26	BYSTANDER	BYSTANDER	MALE	MALE	CUSTOMER	CUSTOMER	28	28	ARAB	ARAB	1
5	13	14	FAR	NO	26	BYSTANDER	BYSTANDER	FEMALE	MALE	CUSTOMER	CUSTOMER	24	28	BLACK	ARAB	0
5	13	15	FAR	NO	26	BYSTANDER	BYSTANDER	MALE	MALE	CUSTOMER	CUSTOMER	26	28	ARAB	ARAB	0
5	13	16	FAR	NO	26	BYSTANDER	BYSTANDER	FEMALE	MALE	CUSTOMER	CUSTOMER	25	28	UNKNOWN	ARAB	0
5	13	17	FAR	NO	26	BYSTANDER	BYSTANDER	MALE	MALE	CUSTOMER	CUSTOMER	28	28	ARAB	ARAB	0
5	13	18	FAR	NO	26	BYSTANDER	BYSTANDER	MALE	MALE	CUSTOMER	CUSTOMER	24	28	UNKNOWN	ARAB	0
5	13	19	FAR	NO	26	BYSTANDER	BYSTANDER	FEMALE	MALE	CUSTOMER	CUSTOMER	32	28	WHITE	ARAB	0
5	13	20	FAR	NO	26	BYSTANDER	BYSTANDER	FEMALE	MALE	CUSTOMER	CUSTOMER	30	28	WHITE	ARAB	0
5	13	21	FAR	NO	26	BYSTANDER	BYSTANDER	FEMALE	MALE	CUSTOMER	CUSTOMER	22	28	BLACK	ARAB	0
5	13	22	FAR	NO	26	BYSTANDER	BYSTANDER	MALE	MALE	CUSTOMER	CUSTOMER	24	28	BLACK	ARAB	0
5	13	23	FAR	NO	26	BYSTANDER	BYSTANDER	MALE	MALE	CUSTOMER	CUSTOMER	22	28	BLACK	ARAB	0
5	13	24	FAR	NO	26	BYSTANDER	BYSTANDER	MALE	MALE	CUSTOMER	CUSTOMER	22	28	BLACK	ARAB	0
5	13	25	FAR	NO	26	BYSTANDER	BYSTANDER	MALE	MALE	CUSTOMER	CUSTOMER	22	28	BLACK	ARAB	0
5	13	26	FAR	NO	26	BYSTANDER	BYSTANDER	MALE	MALE	CUSTOMER	CUSTOMER	26	28	HINDUSTAN	ARAB	0
5	14	1	FAR	NO	26	VICTIM	BYSTANDER	MALE	FEMALE	EMPLOYEE	CUSTOMER	24	24	OTHER	BLACK	0
5	14	2	FAR	NO	26	VICTIM	BYSTANDER	MALE	FEMALE	EMPLOYEE	CUSTOMER	52	24	OTHER	BLACK	0
5	14	3	FAR	NO	26	BYSTANDER	BYSTANDER	MALE	FEMALE	EMPLOYEE	CUSTOMER	42	24	OTHER	BLACK	0
5	14	4	FAR	NO	26	VICTIM	BYSTANDER	MALE	FEMALE	EMPLOYEE	CUSTOMER	32	24	OTHER	BLACK	0
5	14	5	FAR	NO	26	BYSTANDER	BYSTANDER	MALE	FEMALE	CUSTOMER	CUSTOMER	20	24	ARAB	BLACK	0
5	14	6	FAR	NO	26	BYSTANDER	BYSTANDER	MALE	FEMALE	CUSTOMER	CUSTOMER	26	24	ARAB	BLACK	0
5	14	7	FAR	NO	26	BYSTANDER	BYSTANDER	FEMALE	FEMALE	CUSTOMER	CUSTOMER	28	24	BLACK	BLACK	0
5	14	8	FAR	NO	26	BYSTANDER	BYSTANDER	MALE	FEMALE	CUSTOMER	CUSTOMER	26	24	ARAB	BLACK	0
5	14	9	FAR	NO	26	BYSTANDER	BYSTANDER	MALE	FEMALE	CUSTOMER	CUSTOMER	34	24	HINDUSTAN	BLACK	0
5	14	10	FAR	NO	26	BYSTANDER	BYSTANDER	FEMALE	FEMALE	CUSTOMER	CUSTOMER	32	24	BLACK	BLACK	0
5	14	11	FAR	NO	26	BYSTANDER	BYSTANDER	MALE	FEMALE	CUSTOMER	CUSTOMER	26	24	ARAB	BLACK	0
5	14	12	FAR	NO	26	BYSTANDER	BYSTANDER	FEMALE	FEMALE	CUSTOMER	CUSTOMER	24	24	WHITE	BLACK	0
5	14	13	FAR	NO	26	BYSTANDER	BYSTANDER	MALE	FEMALE	CUSTOMER	CUSTOMER	28	24	ARAB	BLACK	0
5	14	14		NO	26	BYSTANDER	BYSTANDER	FEMALE	FEMALE	CUSTOMER	CUSTOMER	24	24	BLACK	BLACK	1
5	14	15	FAR	NO	26	BYSTANDER	BYSTANDER	MALE	FEMALE	CUSTOMER	CUSTOMER	26	24	ARAB	BLACK	0
5	14	16	FAR	NO	26	BYSTANDER	BYSTANDER	FEMALE	FEMALE	CUSTOMER	CUSTOMER	25	24	UNKNOWN	BLACK	0
5	14	17	FAR	NO	26	BYSTANDER	BYSTANDER	MALE	FEMALE	CUSTOMER	CUSTOMER	28	24	ARAB	BLACK	0
5	14	18	FAR	NO	26	BYSTANDER	BYSTANDER	MALE	FEMALE	CUSTOMER	CUSTOMER	24	24	UNKNOWN	BLACK	0
5	14	19	FAR	NO	26	BYSTANDER	BYSTANDER	FEMALE	FEMALE	CUSTOMER	CUSTOMER	32	24	WHITE	BLACK	0
5	14	20	FAR	NO	26	BYSTANDER	BYSTANDER	FEMALE	FEMALE	CUSTOMER	CUSTOMER	30	24	WHITE	BLACK	0
5	14	21	FAR	NO	26	BYSTANDER	BYSTANDER	FEMALE	FEMALE	CUSTOMER	CUSTOMER	22	24	BLACK	BLACK	0
5	14	22	FAR	NO	26	BYSTANDER	BYSTANDER	MALE	FEMALE	CUSTOMER	CUSTOMER	24	24	BLACK	BLACK	0
5	14	23	FAR	NO	26	BYSTANDER	BYSTANDER	MALE	FEMALE	CUSTOMER	CUSTOMER	22	24	BLACK	BLACK	0
5	14	24	FAR	NO	26	BYSTANDER	BYSTANDER	MALE	FEMALE	CUSTOMER	CUSTOMER	22	24	BLACK	BLACK	0
5	14	25	FAR	NO	26	BYSTANDER	BYSTANDER	MALE	FEMALE	CUSTOMER	CUSTOMER	22	24	BLACK	BLACK	0
5	14	26	FAR	NO	26	BYSTANDER	BYSTANDER	MALE	FEMALE	CUSTOMER	CUSTOMER	26	24	HINDUSTAN	BLACK	0
5	15	1	FAR	NO	26	VICTIM	BYSTANDER	MALE	MALE	EMPLOYEE	CUSTOMER	24	26	OTHER	ARAB	0
5	15	2	FAR	NO	26	VICTIM	BYSTANDER	MALE	MALE	EMPLOYEE	CUSTOMER	52	26	OTHER	ARAB	0
5	15	3	FAR	NO	26	BYSTANDER	BYSTANDER	MALE	MALE	EMPLOYEE	CUSTOMER	42	26	OTHER	ARAB	0
5	15	4	FAR	NO	26	VICTIM	BYSTANDER	MALE	MALE	EMPLOYEE	CUSTOMER	32	26	OTHER	ARAB	0
5	15	5	FAR	NO	26	BYSTANDER	BYSTANDER	MALE	MALE	CUSTOMER	CUSTOMER	20	26	ARAB	ARAB	0
5	15	6	FAR	NO	26	BYSTANDER	BYSTANDER	MALE	MALE	CUSTOMER	CUSTOMER	26	26	ARAB	ARAB	0
5	15	7	FAR	NO	26	BYSTANDER	BYSTANDER	FEMALE	MALE	CUSTOMER	CUSTOMER	28	26	BLACK	ARAB	0
5	15	8	FAR	NO	26	BYSTANDER	BYSTANDER	MALE	MALE	CUSTOMER	CUSTOMER	26	26	ARAB	ARAB	0
5	15	9	FAR	NO	26	BYSTANDER	BYSTANDER	MALE	MALE	CUSTOMER	CUSTOMER	34	26	HINDUSTAN	ARAB	0
5	15	10	FAR	NO	26	BYSTANDER	BYSTANDER	FEMALE	MALE	CUSTOMER	CUSTOMER	32	26	BLACK	ARAB	0
5	15	11	FAR	NO	26	BYSTANDER	BYSTANDER	MALE	MALE	CUSTOMER	CUSTOMER	26	26	ARAB	ARAB	0
5	15	12	FAR	NO	26	BYSTANDER	BYSTANDER	FEMALE	MALE	CUSTOMER	CUSTOMER	24	26	WHITE	ARAB	0
5	15	13	FAR	NO	26	BYSTANDER	BYSTANDER	MALE	MALE	CUSTOMER	CUSTOMER	28	26	ARAB	ARAB	0
5	15	14	FAR	NO	26	BYSTANDER	BYSTANDER	FEMALE	MALE	CUSTOMER	CUSTOMER	24	26	BLACK	ARAB	0
5	15	15		NO	26	BYSTANDER	BYSTANDER	MALE	MALE	CUSTOMER	CUSTOMER	26	26	ARAB	ARAB	1
5	15	16	FAR	NO	26	BYSTANDER	BYSTANDER	FEMALE	MALE	CUSTOMER	CUSTOMER	25	26	UNKNOWN	ARAB	0
5	15	17	FAR	NO	26	BYSTANDER	BYSTANDER	MALE	MALE	CUSTOMER	CUSTOMER	28	26	ARAB	ARAB	0
5	15	18	FAR	NO	26	BYSTANDER	BYSTANDER	MALE	MALE	CUSTOMER	CUSTOMER	24	26	UNKNOWN	ARAB	0
5	15	19	FAR	NO	26	BYSTANDER	BYSTANDER	FEMALE	MALE	CUSTOMER	CUSTOMER	32	26	WHITE	ARAB	0
5	15	20	FAR	NO	26	BYSTANDER	BYSTANDER	FEMALE	MALE	CUSTOMER	CUSTOMER	30	26	WHITE	ARAB	0
5	15	21	FAR	NO	26	BYSTANDER	BYSTANDER	FEMALE	MALE	CUSTOMER	CUSTOMER	22	26	BLACK	ARAB	0
5	15	22	FAR	NO	26	BYSTANDER	BYSTANDER	MALE	MALE	CUSTOMER	CUSTOMER	24	26	BLACK	ARAB	0
5	15	23	FAR	NO	26	BYSTANDER	BYSTANDER	MALE	MALE	CUSTOMER	CUSTOMER	22	26	BLACK	ARAB	0
5	15	24	FAR	NO	26	BYSTANDER	BYSTANDER	MALE	MALE	CUSTOMER	CUSTOMER	22	26	BLACK	ARAB	0
5	15	25	FAR	NO	26	BYSTANDER	BYSTANDER	MALE	MALE	CUSTOMER	CUSTOMER	22	26	BLACK	ARAB	0
5	15	26	FAR	NO	26	BYSTANDER	BYSTANDER	MALE	MALE	CUSTOMER	CUSTOMER	26	26	HINDUSTAN	ARAB	0
5	16	1	FAR	NO	26	VICTIM	BYSTANDER	MALE	FEMALE	EMPLOYEE	CUSTOMER	24	25	OTHER	UNKNOWN	0
5	16	2	FAR	NO	26	VICTIM	BYSTANDER	MALE	FEMALE	EMPLOYEE	CUSTOMER	52	25	OTHER	UNKNOWN	0
5	16	3	FAR	NO	26	BYSTANDER	BYSTANDER	MALE	FEMALE	EMPLOYEE	CUSTOMER	42	25	OTHER	UNKNOWN	0
5	16	4	FAR	NO	26	VICTIM	BYSTANDER	MALE	FEMALE	EMPLOYEE	CUSTOMER	32	25	OTHER	UNKNOWN	0
5	16	5	FAR	NO	26	BYSTANDER	BYSTANDER	MALE	FEMALE	CUSTOMER	CUSTOMER	20	25	ARAB	UNKNOWN	0
5	16	6	FAR	NO	26	BYSTANDER	BYSTANDER	MALE	FEMALE	CUSTOMER	CUSTOMER	26	25	ARAB	UNKNOWN	0
5	16	7	FAR	NO	26	BYSTANDER	BYSTANDER	FEMALE	FEMALE	CUSTOMER	CUSTOMER	28	25	BLACK	UNKNOWN	0
5	16	8	FAR	NO	26	BYSTANDER	BYSTANDER	MALE	FEMALE	CUSTOMER	CUSTOMER	26	25	ARAB	UNKNOWN	0
5	16	9	FAR	NO	26	BYSTANDER	BYSTANDER	MALE	FEMALE	CUSTOMER	CUSTOMER	34	25	HINDUSTAN	UNKNOWN	0
5	16	10	FAR	NO	26	BYSTANDER	BYSTANDER	FEMALE	FEMALE	CUSTOMER	CUSTOMER	32	25	BLACK	UNKNOWN	0
5	16	11	FAR	NO	26	BYSTANDER	BYSTANDER	MALE	FEMALE	CUSTOMER	CUSTOMER	26	25	ARAB	UNKNOWN	0
5	16	12	FAR	NO	26	BYSTANDER	BYSTANDER	FEMALE	FEMALE	CUSTOMER	CUSTOMER	24	25	WHITE	UNKNOWN	0
5	16	13	FAR	NO	26	BYSTANDER	BYSTANDER	MALE	FEMALE	CUSTOMER	CUSTOMER	28	25	ARAB	UNKNOWN	0
5	16	14	FAR	NO	26	BYSTANDER	BYSTANDER	FEMALE	FEMALE	CUSTOMER	CUSTOMER	24	25	BLACK	UNKNOWN	0
5	16	15	FAR	NO	26	BYSTANDER	BYSTANDER	MALE	FEMALE	CUSTOMER	CUSTOMER	26	25	ARAB	UNKNOWN	0
5	16	16		NO	26	BYSTANDER	BYSTANDER	FEMALE	FEMALE	CUSTOMER	CUSTOMER	25	25	UNKNOWN	UNKNOWN	1
5	16	17	FAR	NO	26	BYSTANDER	BYSTANDER	MALE	FEMALE	CUSTOMER	CUSTOMER	28	25	ARAB	UNKNOWN	0
5	16	18	FAR	NO	26	BYSTANDER	BYSTANDER	MALE	FEMALE	CUSTOMER	CUSTOMER	24	25	UNKNOWN	UNKNOWN	0
5	16	19	FAR	NO	26	BYSTANDER	BYSTANDER	FEMALE	FEMALE	CUSTOMER	CUSTOMER	32	25	WHITE	UNKNOWN	0
5	16	20	FAR	NO	26	BYSTANDER	BYSTANDER	FEMALE	FEMALE	CUSTOMER	CUSTOMER	30	25	WHITE	UNKNOWN	0
5	16	21	FAR	NO	26	BYSTANDER	BYSTANDER	FEMALE	FEMALE	CUSTOMER	CUSTOMER	22	25	BLACK	UNKNOWN	0
5	16	22	FAR	NO	26	BYSTANDER	BYSTANDER	MALE	FEMALE	CUSTOMER	CUSTOMER	24	25	BLACK	UNKNOWN	0
5	16	23	FAR	NO	26	BYSTANDER	BYSTANDER	MALE	FEMALE	CUSTOMER	CUSTOMER	22	25	BLACK	UNKNOWN	0
5	16	24	FAR	NO	26	BYSTANDER	BYSTANDER	MALE	FEMALE	CUSTOMER	CUSTOMER	22	25	BLACK	UNKNOWN	0
5	16	25	FAR	NO	26	BYSTANDER	BYSTANDER	MALE	FEMALE	CUSTOMER	CUSTOMER	22	25	BLACK	UNKNOWN	0
5	16	26	FAR	NO	26	BYSTANDER	BYSTANDER	MALE	FEMALE	CUSTOMER	CUSTOMER	26	25	HINDUSTAN	UNKNOWN	0
5	17	1	FAR	NO	26	VICTIM	BYSTANDER	MALE	MALE	EMPLOYEE	CUSTOMER	24	28	OTHER	ARAB	0
5	17	2	FAR	NO	26	VICTIM	BYSTANDER	MALE	MALE	EMPLOYEE	CUSTOMER	52	28	OTHER	ARAB	0
5	17	3	FAR	NO	26	BYSTANDER	BYSTANDER	MALE	MALE	EMPLOYEE	CUSTOMER	42	28	OTHER	ARAB	0
5	17	4	FAR	NO	26	VICTIM	BYSTANDER	MALE	MALE	EMPLOYEE	CUSTOMER	32	28	OTHER	ARAB	0
5	17	5	FAR	NO	26	BYSTANDER	BYSTANDER	MALE	MALE	CUSTOMER	CUSTOMER	20	28	ARAB	ARAB	0
5	17	6	FAR	NO	26	BYSTANDER	BYSTANDER	MALE	MALE	CUSTOMER	CUSTOMER	26	28	ARAB	ARAB	0
5	17	7	FAR	NO	26	BYSTANDER	BYSTANDER	FEMALE	MALE	CUSTOMER	CUSTOMER	28	28	BLACK	ARAB	0
5	17	8	FAR	NO	26	BYSTANDER	BYSTANDER	MALE	MALE	CUSTOMER	CUSTOMER	26	28	ARAB	ARAB	0
5	17	9	FAR	NO	26	BYSTANDER	BYSTANDER	MALE	MALE	CUSTOMER	CUSTOMER	34	28	HINDUSTAN	ARAB	0
5	17	10	FAR	NO	26	BYSTANDER	BYSTANDER	FEMALE	MALE	CUSTOMER	CUSTOMER	32	28	BLACK	ARAB	0
5	17	11	FAR	NO	26	BYSTANDER	BYSTANDER	MALE	MALE	CUSTOMER	CUSTOMER	26	28	ARAB	ARAB	0
5	17	12	FAR	NO	26	BYSTANDER	BYSTANDER	FEMALE	MALE	CUSTOMER	CUSTOMER	24	28	WHITE	ARAB	0
5	17	13	FAR	NO	26	BYSTANDER	BYSTANDER	MALE	MALE	CUSTOMER	CUSTOMER	28	28	ARAB	ARAB	0
5	17	14	FAR	NO	26	BYSTANDER	BYSTANDER	FEMALE	MALE	CUSTOMER	CUSTOMER	24	28	BLACK	ARAB	0
5	17	15	FAR	NO	26	BYSTANDER	BYSTANDER	MALE	MALE	CUSTOMER	CUSTOMER	26	28	ARAB	ARAB	0
5	17	16	FAR	NO	26	BYSTANDER	BYSTANDER	FEMALE	MALE	CUSTOMER	CUSTOMER	25	28	UNKNOWN	ARAB	0
5	17	17		NO	26	BYSTANDER	BYSTANDER	MALE	MALE	CUSTOMER	CUSTOMER	28	28	ARAB	ARAB	1
5	17	18	FAR	NO	26	BYSTANDER	BYSTANDER	MALE	MALE	CUSTOMER	CUSTOMER	24	28	UNKNOWN	ARAB	0
5	17	19	FAR	NO	26	BYSTANDER	BYSTANDER	FEMALE	MALE	CUSTOMER	CUSTOMER	32	28	WHITE	ARAB	0
5	17	20	FAR	NO	26	BYSTANDER	BYSTANDER	FEMALE	MALE	CUSTOMER	CUSTOMER	30	28	WHITE	ARAB	0
5	17	21	FAR	NO	26	BYSTANDER	BYSTANDER	FEMALE	MALE	CUSTOMER	CUSTOMER	22	28	BLACK	ARAB	0
5	17	22	FAR	NO	26	BYSTANDER	BYSTANDER	MALE	MALE	CUSTOMER	CUSTOMER	24	28	BLACK	ARAB	0
5	17	23	FAR	NO	26	BYSTANDER	BYSTANDER	MALE	MALE	CUSTOMER	CUSTOMER	22	28	BLACK	ARAB	0
5	17	24	FAR	NO	26	BYSTANDER	BYSTANDER	MALE	MALE	CUSTOMER	CUSTOMER	22	28	BLACK	ARAB	0
5	17	25	FAR	NO	26	BYSTANDER	BYSTANDER	MALE	MALE	CUSTOMER	CUSTOMER	22	28	BLACK	ARAB	0
5	17	26	FAR	NO	26	BYSTANDER	BYSTANDER	MALE	MALE	CUSTOMER	CUSTOMER	26	28	HINDUSTAN	ARAB	0
5	18	1	FAR	NO	26	VICTIM	BYSTANDER	MALE	MALE	EMPLOYEE	CUSTOMER	24	24	OTHER	UNKNOWN	0
5	18	2	FAR	NO	26	VICTIM	BYSTANDER	MALE	MALE	EMPLOYEE	CUSTOMER	52	24	OTHER	UNKNOWN	0
5	18	3	FAR	NO	26	BYSTANDER	BYSTANDER	MALE	MALE	EMPLOYEE	CUSTOMER	42	24	OTHER	UNKNOWN	0
5	18	4	FAR	NO	26	VICTIM	BYSTANDER	MALE	MALE	EMPLOYEE	CUSTOMER	32	24	OTHER	UNKNOWN	0
5	18	5	FAR	NO	26	BYSTANDER	BYSTANDER	MALE	MALE	CUSTOMER	CUSTOMER	20	24	ARAB	UNKNOWN	0
5	18	6	FAR	NO	26	BYSTANDER	BYSTANDER	MALE	MALE	CUSTOMER	CUSTOMER	26	24	ARAB	UNKNOWN	0
5	18	7	FAR	NO	26	BYSTANDER	BYSTANDER	FEMALE	MALE	CUSTOMER	CUSTOMER	28	24	BLACK	UNKNOWN	0
5	18	8	FAR	NO	26	BYSTANDER	BYSTANDER	MALE	MALE	CUSTOMER	CUSTOMER	26	24	ARAB	UNKNOWN	0
5	18	9	FAR	NO	26	BYSTANDER	BYSTANDER	MALE	MALE	CUSTOMER	CUSTOMER	34	24	HINDUSTAN	UNKNOWN	0
5	18	10	FAR	NO	26	BYSTANDER	BYSTANDER	FEMALE	MALE	CUSTOMER	CUSTOMER	32	24	BLACK	UNKNOWN	0
5	18	11	FAR	NO	26	BYSTANDER	BYSTANDER	MALE	MALE	CUSTOMER	CUSTOMER	26	24	ARAB	UNKNOWN	0
5	18	12	FAR	NO	26	BYSTANDER	BYSTANDER	FEMALE	MALE	CUSTOMER	CUSTOMER	24	24	WHITE	UNKNOWN	0
5	18	13	FAR	NO	26	BYSTANDER	BYSTANDER	MALE	MALE	CUSTOMER	CUSTOMER	28	24	ARAB	UNKNOWN	0
5	18	14	FAR	NO	26	BYSTANDER	BYSTANDER	FEMALE	MALE	CUSTOMER	CUSTOMER	24	24	BLACK	UNKNOWN	0
5	18	15	FAR	NO	26	BYSTANDER	BYSTANDER	MALE	MALE	CUSTOMER	CUSTOMER	26	24	ARAB	UNKNOWN	0
5	18	16	FAR	NO	26	BYSTANDER	BYSTANDER	FEMALE	MALE	CUSTOMER	CUSTOMER	25	24	UNKNOWN	UNKNOWN	0
5	18	17	FAR	NO	26	BYSTANDER	BYSTANDER	MALE	MALE	CUSTOMER	CUSTOMER	28	24	ARAB	UNKNOWN	0
5	18	18		NO	26	BYSTANDER	BYSTANDER	MALE	MALE	CUSTOMER	CUSTOMER	24	24	UNKNOWN	UNKNOWN	1
5	18	19	FAR	NO	26	BYSTANDER	BYSTANDER	FEMALE	MALE	CUSTOMER	CUSTOMER	32	24	WHITE	UNKNOWN	0
5	18	20	FAR	NO	26	BYSTANDER	BYSTANDER	FEMALE	MALE	CUSTOMER	CUSTOMER	30	24	WHITE	UNKNOWN	0
5	18	21	FAR	NO	26	BYSTANDER	BYSTANDER	FEMALE	MALE	CUSTOMER	CUSTOMER	22	24	BLACK	UNKNOWN	0
5	18	22	FAR	NO	26	BYSTANDER	BYSTANDER	MALE	MALE	CUSTOMER	CUSTOMER	24	24	BLACK	UNKNOWN	0
5	18	23	FAR	NO	26	BYSTANDER	BYSTANDER	MALE	MALE	CUSTOMER	CUSTOMER	22	24	BLACK	UNKNOWN	0
5	18	24	FAR	NO	26	BYSTANDER	BYSTANDER	MALE	MALE	CUSTOMER	CUSTOMER	22	24	BLACK	UNKNOWN	0
5	18	25	FAR	NO	26	BYSTANDER	BYSTANDER	MALE	MALE	CUSTOMER	CUSTOMER	22	24	BLACK	UNKNOWN	0
5	18	26	FAR	NO	26	BYSTANDER	BYSTANDER	MALE	MALE	CUSTOMER	CUSTOMER	26	24	HINDUSTAN	UNKNOWN	0
5	19	1	FAR	NO	26	VICTIM	BYSTANDER	MALE	FEMALE	EMPLOYEE	CUSTOMER	24	32	OTHER	WHITE	0
5	19	2	FAR	NO	26	VICTIM	BYSTANDER	MALE	FEMALE	EMPLOYEE	CUSTOMER	52	32	OTHER	WHITE	0
5	19	3	FAR	NO	26	BYSTANDER	BYSTANDER	MALE	FEMALE	EMPLOYEE	CUSTOMER	42	32	OTHER	WHITE	0
5	19	4	FAR	NO	26	VICTIM	BYSTANDER	MALE	FEMALE	EMPLOYEE	CUSTOMER	32	32	OTHER	WHITE	0
5	19	5	FAR	NO	26	BYSTANDER	BYSTANDER	MALE	FEMALE	CUSTOMER	CUSTOMER	20	32	ARAB	WHITE	0
5	19	6	FAR	NO	26	BYSTANDER	BYSTANDER	MALE	FEMALE	CUSTOMER	CUSTOMER	26	32	ARAB	WHITE	0
5	19	7	FAR	NO	26	BYSTANDER	BYSTANDER	FEMALE	FEMALE	CUSTOMER	CUSTOMER	28	32	BLACK	WHITE	0
5	19	8	FAR	NO	26	BYSTANDER	BYSTANDER	MALE	FEMALE	CUSTOMER	CUSTOMER	26	32	ARAB	WHITE	0
5	19	9	FAR	NO	26	BYSTANDER	BYSTANDER	MALE	FEMALE	CUSTOMER	CUSTOMER	34	32	HINDUSTAN	WHITE	0
5	19	10	FAR	NO	26	BYSTANDER	BYSTANDER	FEMALE	FEMALE	CUSTOMER	CUSTOMER	32	32	BLACK	WHITE	0
5	19	11	FAR	NO	26	BYSTANDER	BYSTANDER	MALE	FEMALE	CUSTOMER	CUSTOMER	26	32	ARAB	WHITE	0
5	19	12	FAR	NO	26	BYSTANDER	BYSTANDER	FEMALE	FEMALE	CUSTOMER	CUSTOMER	24	32	WHITE	WHITE	0
5	19	13	FAR	NO	26	BYSTANDER	BYSTANDER	MALE	FEMALE	CUSTOMER	CUSTOMER	28	32	ARAB	WHITE	0
5	19	14	FAR	NO	26	BYSTANDER	BYSTANDER	FEMALE	FEMALE	CUSTOMER	CUSTOMER	24	32	BLACK	WHITE	0
5	19	15	FAR	NO	26	BYSTANDER	BYSTANDER	MALE	FEMALE	CUSTOMER	CUSTOMER	26	32	ARAB	WHITE	0
5	19	16	FAR	NO	26	BYSTANDER	BYSTANDER	FEMALE	FEMALE	CUSTOMER	CUSTOMER	25	32	UNKNOWN	WHITE	0
5	19	17	FAR	NO	26	BYSTANDER	BYSTANDER	MALE	FEMALE	CUSTOMER	CUSTOMER	28	32	ARAB	WHITE	0
5	19	18	FAR	NO	26	BYSTANDER	BYSTANDER	MALE	FEMALE	CUSTOMER	CUSTOMER	24	32	UNKNOWN	WHITE	0
5	19	19		NO	26	BYSTANDER	BYSTANDER	FEMALE	FEMALE	CUSTOMER	CUSTOMER	32	32	WHITE	WHITE	1
5	19	20	FAR	NO	26	BYSTANDER	BYSTANDER	FEMALE	FEMALE	CUSTOMER	CUSTOMER	30	32	WHITE	WHITE	0
5	19	21	FAR	NO	26	BYSTANDER	BYSTANDER	FEMALE	FEMALE	CUSTOMER	CUSTOMER	22	32	BLACK	WHITE	0
5	19	22	FAR	NO	26	BYSTANDER	BYSTANDER	MALE	FEMALE	CUSTOMER	CUSTOMER	24	32	BLACK	WHITE	0
5	19	23	FAR	NO	26	BYSTANDER	BYSTANDER	MALE	FEMALE	CUSTOMER	CUSTOMER	22	32	BLACK	WHITE	0
5	19	24	FAR	NO	26	BYSTANDER	BYSTANDER	MALE	FEMALE	CUSTOMER	CUSTOMER	22	32	BLACK	WHITE	0
5	19	25	FAR	NO	26	BYSTANDER	BYSTANDER	MALE	FEMALE	CUSTOMER	CUSTOMER	22	32	BLACK	WHITE	0
5	19	26	FAR	NO	26	BYSTANDER	BYSTANDER	MALE	FEMALE	CUSTOMER	CUSTOMER	26	32	HINDUSTAN	WHITE	0
5	20	1	FAR	NO	26	VICTIM	BYSTANDER	MALE	FEMALE	EMPLOYEE	CUSTOMER	24	30	OTHER	WHITE	0
5	20	2	FAR	NO	26	VICTIM	BYSTANDER	MALE	FEMALE	EMPLOYEE	CUSTOMER	52	30	OTHER	WHITE	0
5	20	3	FAR	NO	26	BYSTANDER	BYSTANDER	MALE	FEMALE	EMPLOYEE	CUSTOMER	42	30	OTHER	WHITE	0
5	20	4	FAR	NO	26	VICTIM	BYSTANDER	MALE	FEMALE	EMPLOYEE	CUSTOMER	32	30	OTHER	WHITE	0
5	20	5	FAR	NO	26	BYSTANDER	BYSTANDER	MALE	FEMALE	CUSTOMER	CUSTOMER	20	30	ARAB	WHITE	0
5	20	6	FAR	NO	26	BYSTANDER	BYSTANDER	MALE	FEMALE	CUSTOMER	CUSTOMER	26	30	ARAB	WHITE	0
5	20	7	FAR	NO	26	BYSTANDER	BYSTANDER	FEMALE	FEMALE	CUSTOMER	CUSTOMER	28	30	BLACK	WHITE	0
5	20	8	FAR	NO	26	BYSTANDER	BYSTANDER	MALE	FEMALE	CUSTOMER	CUSTOMER	26	30	ARAB	WHITE	0
5	20	9	FAR	NO	26	BYSTANDER	BYSTANDER	MALE	FEMALE	CUSTOMER	CUSTOMER	34	30	HINDUSTAN	WHITE	0
5	20	10	FAR	NO	26	BYSTANDER	BYSTANDER	FEMALE	FEMALE	CUSTOMER	CUSTOMER	32	30	BLACK	WHITE	0
5	20	11	FAR	NO	26	BYSTANDER	BYSTANDER	MALE	FEMALE	CUSTOMER	CUSTOMER	26	30	ARAB	WHITE	0
5	20	12	FAR	NO	26	BYSTANDER	BYSTANDER	FEMALE	FEMALE	CUSTOMER	CUSTOMER	24	30	WHITE	WHITE	0
5	20	13	FAR	NO	26	BYSTANDER	BYSTANDER	MALE	FEMALE	CUSTOMER	CUSTOMER	28	30	ARAB	WHITE	0
5	20	14	FAR	NO	26	BYSTANDER	BYSTANDER	FEMALE	FEMALE	CUSTOMER	CUSTOMER	24	30	BLACK	WHITE	0
5	20	15	FAR	NO	26	BYSTANDER	BYSTANDER	MALE	FEMALE	CUSTOMER	CUSTOMER	26	30	ARAB	WHITE	0
5	20	16	FAR	NO	26	BYSTANDER	BYSTANDER	FEMALE	FEMALE	CUSTOMER	CUSTOMER	25	30	UNKNOWN	WHITE	0
5	20	17	FAR	NO	26	BYSTANDER	BYSTANDER	MALE	FEMALE	CUSTOMER	CUSTOMER	28	30	ARAB	WHITE	0
5	20	18	FAR	NO	26	BYSTANDER	BYSTANDER	MALE	FEMALE	CUSTOMER	CUSTOMER	24	30	UNKNOWN	WHITE	0
5	20	19	FAR	NO	26	BYSTANDER	BYSTANDER	FEMALE	FEMALE	CUSTOMER	CUSTOMER	32	30	WHITE	WHITE	0
5	20	20		NO	26	BYSTANDER	BYSTANDER	FEMALE	FEMALE	CUSTOMER	CUSTOMER	30	30	WHITE	WHITE	1
5	20	21	FAR	NO	26	BYSTANDER	BYSTANDER	FEMALE	FEMALE	CUSTOMER	CUSTOMER	22	30	BLACK	WHITE	0
5	20	22	FAR	NO	26	BYSTANDER	BYSTANDER	MALE	FEMALE	CUSTOMER	CUSTOMER	24	30	BLACK	WHITE	0
5	20	23	FAR	NO	26	BYSTANDER	BYSTANDER	MALE	FEMALE	CUSTOMER	CUSTOMER	22	30	BLACK	WHITE	0
5	20	24	FAR	NO	26	BYSTANDER	BYSTANDER	MALE	FEMALE	CUSTOMER	CUSTOMER	22	30	BLACK	WHITE	0
5	20	25	FAR	NO	26	BYSTANDER	BYSTANDER	MALE	FEMALE	CUSTOMER	CUSTOMER	22	30	BLACK	WHITE	0
5	20	26	FAR	NO	26	BYSTANDER	BYSTANDER	MALE	FEMALE	CUSTOMER	CUSTOMER	26	30	HINDUSTAN	WHITE	0
5	21	1	FAR	NO	26	VICTIM	BYSTANDER	MALE	FEMALE	EMPLOYEE	CUSTOMER	24	22	OTHER	BLACK	0
5	21	2	FAR	NO	26	VICTIM	BYSTANDER	MALE	FEMALE	EMPLOYEE	CUSTOMER	52	22	OTHER	BLACK	0
5	21	3	FAR	NO	26	BYSTANDER	BYSTANDER	MALE	FEMALE	EMPLOYEE	CUSTOMER	42	22	OTHER	BLACK	0
5	21	4	FAR	NO	26	VICTIM	BYSTANDER	MALE	FEMALE	EMPLOYEE	CUSTOMER	32	22	OTHER	BLACK	0
5	21	5	FAR	NO	26	BYSTANDER	BYSTANDER	MALE	FEMALE	CUSTOMER	CUSTOMER	20	22	ARAB	BLACK	0
5	21	6	FAR	NO	26	BYSTANDER	BYSTANDER	MALE	FEMALE	CUSTOMER	CUSTOMER	26	22	ARAB	BLACK	0
5	21	7	FAR	NO	26	BYSTANDER	BYSTANDER	FEMALE	FEMALE	CUSTOMER	CUSTOMER	28	22	BLACK	BLACK	0
5	21	8	FAR	NO	26	BYSTANDER	BYSTANDER	MALE	FEMALE	CUSTOMER	CUSTOMER	26	22	ARAB	BLACK	0
5	21	9	FAR	NO	26	BYSTANDER	BYSTANDER	MALE	FEMALE	CUSTOMER	CUSTOMER	34	22	HINDUSTAN	BLACK	0
5	21	10	FAR	NO	26	BYSTANDER	BYSTANDER	FEMALE	FEMALE	CUSTOMER	CUSTOMER	32	22	BLACK	BLACK	0
5	21	11	FAR	NO	26	BYSTANDER	BYSTANDER	MALE	FEMALE	CUSTOMER	CUSTOMER	26	22	ARAB	BLACK	0
5	21	12	FAR	NO	26	BYSTANDER	BYSTANDER	FEMALE	FEMALE	CUSTOMER	CUSTOMER	24	22	WHITE	BLACK	0
5	21	13	FAR	NO	26	BYSTANDER	BYSTANDER	MALE	FEMALE	CUSTOMER	CUSTOMER	28	22	ARAB	BLACK	0
5	21	14	FAR	NO	26	BYSTANDER	BYSTANDER	FEMALE	FEMALE	CUSTOMER	CUSTOMER	24	22	BLACK	BLACK	0
5	21	15	FAR	NO	26	BYSTANDER	BYSTANDER	MALE	FEMALE	CUSTOMER	CUSTOMER	26	22	ARAB	BLACK	0
5	21	16	FAR	NO	26	BYSTANDER	BYSTANDER	FEMALE	FEMALE	CUSTOMER	CUSTOMER	25	22	UNKNOWN	BLACK	0
5	21	17	FAR	NO	26	BYSTANDER	BYSTANDER	MALE	FEMALE	CUSTOMER	CUSTOMER	28	22	ARAB	BLACK	0
5	21	18	FAR	NO	26	BYSTANDER	BYSTANDER	MALE	FEMALE	CUSTOMER	CUSTOMER	24	22	UNKNOWN	BLACK	0
5	21	19	FAR	NO	26	BYSTANDER	BYSTANDER	FEMALE	FEMALE	CUSTOMER	CUSTOMER	32	22	WHITE	BLACK	0
5	21	20	FAR	NO	26	BYSTANDER	BYSTANDER	FEMALE	FEMALE	CUSTOMER	CUSTOMER	30	22	WHITE	BLACK	0
5	21	21		NO	26	BYSTANDER	BYSTANDER	FEMALE	FEMALE	CUSTOMER	CUSTOMER	22	22	BLACK	BLACK	1
5	21	22	FAR	NO	26	BYSTANDER	BYSTANDER	MALE	FEMALE	CUSTOMER	CUSTOMER	24	22	BLACK	BLACK	0
5	21	23	FAR	NO	26	BYSTANDER	BYSTANDER	MALE	FEMALE	CUSTOMER	CUSTOMER	22	22	BLACK	BLACK	0
5	21	24	FAR	NO	26	BYSTANDER	BYSTANDER	MALE	FEMALE	CUSTOMER	CUSTOMER	22	22	BLACK	BLACK	0
5	21	25	FAR	NO	26	BYSTANDER	BYSTANDER	MALE	FEMALE	CUSTOMER	CUSTOMER	22	22	BLACK	BLACK	0
5	21	26	FAR	NO	26	BYSTANDER	BYSTANDER	MALE	FEMALE	CUSTOMER	CUSTOMER	26	22	HINDUSTAN	BLACK	0
5	22	1	FAR	NO	26	VICTIM	BYSTANDER	MALE	MALE	EMPLOYEE	CUSTOMER	24	24	OTHER	BLACK	0
5	22	2	FAR	NO	26	VICTIM	BYSTANDER	MALE	MALE	EMPLOYEE	CUSTOMER	52	24	OTHER	BLACK	0
5	22	3	FAR	NO	26	BYSTANDER	BYSTANDER	MALE	MALE	EMPLOYEE	CUSTOMER	42	24	OTHER	BLACK	0
5	22	4	FAR	NO	26	VICTIM	BYSTANDER	MALE	MALE	EMPLOYEE	CUSTOMER	32	24	OTHER	BLACK	0
5	22	5	FAR	NO	26	BYSTANDER	BYSTANDER	MALE	MALE	CUSTOMER	CUSTOMER	20	24	ARAB	BLACK	0
5	22	6	FAR	NO	26	BYSTANDER	BYSTANDER	MALE	MALE	CUSTOMER	CUSTOMER	26	24	ARAB	BLACK	0
5	22	7	FAR	NO	26	BYSTANDER	BYSTANDER	FEMALE	MALE	CUSTOMER	CUSTOMER	28	24	BLACK	BLACK	0
5	22	8	FAR	NO	26	BYSTANDER	BYSTANDER	MALE	MALE	CUSTOMER	CUSTOMER	26	24	ARAB	BLACK	0
5	22	9	FAR	NO	26	BYSTANDER	BYSTANDER	MALE	MALE	CUSTOMER	CUSTOMER	34	24	HINDUSTAN	BLACK	0
5	22	10	FAR	NO	26	BYSTANDER	BYSTANDER	FEMALE	MALE	CUSTOMER	CUSTOMER	32	24	BLACK	BLACK	0
5	22	11	FAR	NO	26	BYSTANDER	BYSTANDER	MALE	MALE	CUSTOMER	CUSTOMER	26	24	ARAB	BLACK	0
5	22	12	FAR	NO	26	BYSTANDER	BYSTANDER	FEMALE	MALE	CUSTOMER	CUSTOMER	24	24	WHITE	BLACK	0
5	22	13	FAR	NO	26	BYSTANDER	BYSTANDER	MALE	MALE	CUSTOMER	CUSTOMER	28	24	ARAB	BLACK	0
5	22	14	FAR	NO	26	BYSTANDER	BYSTANDER	FEMALE	MALE	CUSTOMER	CUSTOMER	24	24	BLACK	BLACK	0
5	22	15	FAR	NO	26	BYSTANDER	BYSTANDER	MALE	MALE	CUSTOMER	CUSTOMER	26	24	ARAB	BLACK	0
5	22	16	FAR	NO	26	BYSTANDER	BYSTANDER	FEMALE	MALE	CUSTOMER	CUSTOMER	25	24	UNKNOWN	BLACK	0
5	22	17	FAR	NO	26	BYSTANDER	BYSTANDER	MALE	MALE	CUSTOMER	CUSTOMER	28	24	ARAB	BLACK	0
5	22	18	FAR	NO	26	BYSTANDER	BYSTANDER	MALE	MALE	CUSTOMER	CUSTOMER	24	24	UNKNOWN	BLACK	0
5	22	19	FAR	NO	26	BYSTANDER	BYSTANDER	FEMALE	MALE	CUSTOMER	CUSTOMER	32	24	WHITE	BLACK	0
5	22	20	FAR	NO	26	BYSTANDER	BYSTANDER	FEMALE	MALE	CUSTOMER	CUSTOMER	30	24	WHITE	BLACK	0
5	22	21	FAR	NO	26	BYSTANDER	BYSTANDER	FEMALE	MALE	CUSTOMER	CUSTOMER	22	24	BLACK	BLACK	0
5	22	22		NO	26	BYSTANDER	BYSTANDER	MALE	MALE	CUSTOMER	CUSTOMER	24	24	BLACK	BLACK	1
5	22	23	FAR	NO	26	BYSTANDER	BYSTANDER	MALE	MALE	CUSTOMER	CUSTOMER	22	24	BLACK	BLACK	0
5	22	24	FAR	NO	26	BYSTANDER	BYSTANDER	MALE	MALE	CUSTOMER	CUSTOMER	22	24	BLACK	BLACK	0
5	22	25	FAR	NO	26	BYSTANDER	BYSTANDER	MALE	MALE	CUSTOMER	CUSTOMER	22	24	BLACK	BLACK	0
5	22	26	FAR	NO	26	BYSTANDER	BYSTANDER	MALE	MALE	CUSTOMER	CUSTOMER	26	24	HINDUSTAN	BLACK	0
5	23	1	FAR	NO	26	VICTIM	BYSTANDER	MALE	MALE	EMPLOYEE	CUSTOMER	24	22	OTHER	BLACK	0
5	23	2	FAR	NO	26	VICTIM	BYSTANDER	MALE	MALE	EMPLOYEE	CUSTOMER	52	22	OTHER	BLACK	0
5	23	3	FAR	NO	26	BYSTANDER	BYSTANDER	MALE	MALE	EMPLOYEE	CUSTOMER	42	22	OTHER	BLACK	0
5	23	4	FAR	NO	26	VICTIM	BYSTANDER	MALE	MALE	EMPLOYEE	CUSTOMER	32	22	OTHER	BLACK	0
5	23	5	FAR	NO	26	BYSTANDER	BYSTANDER	MALE	MALE	CUSTOMER	CUSTOMER	20	22	ARAB	BLACK	0
5	23	6	FAR	NO	26	BYSTANDER	BYSTANDER	MALE	MALE	CUSTOMER	CUSTOMER	26	22	ARAB	BLACK	0
5	23	7	FAR	NO	26	BYSTANDER	BYSTANDER	FEMALE	MALE	CUSTOMER	CUSTOMER	28	22	BLACK	BLACK	0
5	23	8	FAR	NO	26	BYSTANDER	BYSTANDER	MALE	MALE	CUSTOMER	CUSTOMER	26	22	ARAB	BLACK	0
5	23	9	FAR	NO	26	BYSTANDER	BYSTANDER	MALE	MALE	CUSTOMER	CUSTOMER	34	22	HINDUSTAN	BLACK	0
5	23	10	FAR	NO	26	BYSTANDER	BYSTANDER	FEMALE	MALE	CUSTOMER	CUSTOMER	32	22	BLACK	BLACK	0
5	23	11	FAR	NO	26	BYSTANDER	BYSTANDER	MALE	MALE	CUSTOMER	CUSTOMER	26	22	ARAB	BLACK	0
5	23	12	FAR	NO	26	BYSTANDER	BYSTANDER	FEMALE	MALE	CUSTOMER	CUSTOMER	24	22	WHITE	BLACK	0
5	23	13	FAR	NO	26	BYSTANDER	BYSTANDER	MALE	MALE	CUSTOMER	CUSTOMER	28	22	ARAB	BLACK	0
5	23	14	FAR	NO	26	BYSTANDER	BYSTANDER	FEMALE	MALE	CUSTOMER	CUSTOMER	24	22	BLACK	BLACK	0
5	23	15	FAR	NO	26	BYSTANDER	BYSTANDER	MALE	MALE	CUSTOMER	CUSTOMER	26	22	ARAB	BLACK	0
5	23	16	FAR	NO	26	BYSTANDER	BYSTANDER	FEMALE	MALE	CUSTOMER	CUSTOMER	25	22	UNKNOWN	BLACK	0
5	23	17	FAR	NO	26	BYSTANDER	BYSTANDER	MALE	MALE	CUSTOMER	CUSTOMER	28	22	ARAB	BLACK	0
5	23	18	FAR	NO	26	BYSTANDER	BYSTANDER	MALE	MALE	CUSTOMER	CUSTOMER	24	22	UNKNOWN	BLACK	0
5	23	19	FAR	NO	26	BYSTANDER	BYSTANDER	FEMALE	MALE	CUSTOMER	CUSTOMER	32	22	WHITE	BLACK	0
5	23	20	FAR	NO	26	BYSTANDER	BYSTANDER	FEMALE	MALE	CUSTOMER	CUSTOMER	30	22	WHITE	BLACK	0
5	23	21	FAR	NO	26	BYSTANDER	BYSTANDER	FEMALE	MALE	CUSTOMER	CUSTOMER	22	22	BLACK	BLACK	0
5	23	22	FAR	NO	26	BYSTANDER	BYSTANDER	MALE	MALE	CUSTOMER	CUSTOMER	24	22	BLACK	BLACK	0
5	23	23		NO	26	BYSTANDER	BYSTANDER	MALE	MALE	CUSTOMER	CUSTOMER	22	22	BLACK	BLACK	1
5	23	24	FAR	NO	26	BYSTANDER	BYSTANDER	MALE	MALE	CUSTOMER	CUSTOMER	22	22	BLACK	BLACK	0
5	23	25	FAR	NO	26	BYSTANDER	BYSTANDER	MALE	MALE	CUSTOMER	CUSTOMER	22	22	BLACK	BLACK	0
5	23	26	FAR	NO	26	BYSTANDER	BYSTANDER	MALE	MALE	CUSTOMER	CUSTOMER	26	22	HINDUSTAN	BLACK	0
5	24	1	FAR	NO	26	VICTIM	BYSTANDER	MALE	MALE	EMPLOYEE	CUSTOMER	24	22	OTHER	BLACK	0
5	24	2	FAR	NO	26	VICTIM	BYSTANDER	MALE	MALE	EMPLOYEE	CUSTOMER	52	22	OTHER	BLACK	0
5	24	3	FAR	NO	26	BYSTANDER	BYSTANDER	MALE	MALE	EMPLOYEE	CUSTOMER	42	22	OTHER	BLACK	0
5	24	4	FAR	NO	26	VICTIM	BYSTANDER	MALE	MALE	EMPLOYEE	CUSTOMER	32	22	OTHER	BLACK	0
5	24	5	FAR	NO	26	BYSTANDER	BYSTANDER	MALE	MALE	CUSTOMER	CUSTOMER	20	22	ARAB	BLACK	0
5	24	6	FAR	NO	26	BYSTANDER	BYSTANDER	MALE	MALE	CUSTOMER	CUSTOMER	26	22	ARAB	BLACK	0
5	24	7	FAR	NO	26	BYSTANDER	BYSTANDER	FEMALE	MALE	CUSTOMER	CUSTOMER	28	22	BLACK	BLACK	0
5	24	8	FAR	NO	26	BYSTANDER	BYSTANDER	MALE	MALE	CUSTOMER	CUSTOMER	26	22	ARAB	BLACK	0
5	24	9	FAR	NO	26	BYSTANDER	BYSTANDER	MALE	MALE	CUSTOMER	CUSTOMER	34	22	HINDUSTAN	BLACK	0
5	24	10	FAR	NO	26	BYSTANDER	BYSTANDER	FEMALE	MALE	CUSTOMER	CUSTOMER	32	22	BLACK	BLACK	0
5	24	11	FAR	NO	26	BYSTANDER	BYSTANDER	MALE	MALE	CUSTOMER	CUSTOMER	26	22	ARAB	BLACK	0
5	24	12	FAR	NO	26	BYSTANDER	BYSTANDER	FEMALE	MALE	CUSTOMER	CUSTOMER	24	22	WHITE	BLACK	0
5	24	13	FAR	NO	26	BYSTANDER	BYSTANDER	MALE	MALE	CUSTOMER	CUSTOMER	28	22	ARAB	BLACK	0
5	24	14	FAR	NO	26	BYSTANDER	BYSTANDER	FEMALE	MALE	CUSTOMER	CUSTOMER	24	22	BLACK	BLACK	0
5	24	15	FAR	NO	26	BYSTANDER	BYSTANDER	MALE	MALE	CUSTOMER	CUSTOMER	26	22	ARAB	BLACK	0
5	24	16	FAR	NO	26	BYSTANDER	BYSTANDER	FEMALE	MALE	CUSTOMER	CUSTOMER	25	22	UNKNOWN	BLACK	0
5	24	17	FAR	NO	26	BYSTANDER	BYSTANDER	MALE	MALE	CUSTOMER	CUSTOMER	28	22	ARAB	BLACK	0
5	24	18	FAR	NO	26	BYSTANDER	BYSTANDER	MALE	MALE	CUSTOMER	CUSTOMER	24	22	UNKNOWN	BLACK	0
5	24	19	FAR	NO	26	BYSTANDER	BYSTANDER	FEMALE	MALE	CUSTOMER	CUSTOMER	32	22	WHITE	BLACK	0
5	24	20	FAR	NO	26	BYSTANDER	BYSTANDER	FEMALE	MALE	CUSTOMER	CUSTOMER	30	22	WHITE	BLACK	0
5	24	21	FAR	NO	26	BYSTANDER	BYSTANDER	FEMALE	MALE	CUSTOMER	CUSTOMER	22	22	BLACK	BLACK	0
5	24	22	FAR	NO	26	BYSTANDER	BYSTANDER	MALE	MALE	CUSTOMER	CUSTOMER	24	22	BLACK	BLACK	0
5	24	23	FAR	NO	26	BYSTANDER	BYSTANDER	MALE	MALE	CUSTOMER	CUSTOMER	22	22	BLACK	BLACK	0
5	24	24		NO	26	BYSTANDER	BYSTANDER	MALE	MALE	CUSTOMER	CUSTOMER	22	22	BLACK	BLACK	1
5	24	25	FAR	NO	26	BYSTANDER	BYSTANDER	MALE	MALE	CUSTOMER	CUSTOMER	22	22	BLACK	BLACK	0
5	24	26	FAR	NO	26	BYSTANDER	BYSTANDER	MALE	MALE	CUSTOMER	CUSTOMER	26	22	HINDUSTAN	BLACK	0
5	25	1	FAR	NO	26	VICTIM	BYSTANDER	MALE	MALE	EMPLOYEE	CUSTOMER	24	22	OTHER	BLACK	0
5	25	2	FAR	NO	26	VICTIM	BYSTANDER	MALE	MALE	EMPLOYEE	CUSTOMER	52	22	OTHER	BLACK	0
5	25	3	FAR	NO	26	BYSTANDER	BYSTANDER	MALE	MALE	EMPLOYEE	CUSTOMER	42	22	OTHER	BLACK	0
5	25	4	FAR	NO	26	VICTIM	BYSTANDER	MALE	MALE	EMPLOYEE	CUSTOMER	32	22	OTHER	BLACK	0
5	25	5	FAR	NO	26	BYSTANDER	BYSTANDER	MALE	MALE	CUSTOMER	CUSTOMER	20	22	ARAB	BLACK	0
5	25	6	FAR	NO	26	BYSTANDER	BYSTANDER	MALE	MALE	CUSTOMER	CUSTOMER	26	22	ARAB	BLACK	0
5	25	7	FAR	NO	26	BYSTANDER	BYSTANDER	FEMALE	MALE	CUSTOMER	CUSTOMER	28	22	BLACK	BLACK	0
5	25	8	FAR	NO	26	BYSTANDER	BYSTANDER	MALE	MALE	CUSTOMER	CUSTOMER	26	22	ARAB	BLACK	0
5	25	9	FAR	NO	26	BYSTANDER	BYSTANDER	MALE	MALE	CUSTOMER	CUSTOMER	34	22	HINDUSTAN	BLACK	0
5	25	10	FAR	NO	26	BYSTANDER	BYSTANDER	FEMALE	MALE	CUSTOMER	CUSTOMER	32	22	BLACK	BLACK	0
5	25	11	FAR	NO	26	BYSTANDER	BYSTANDER	MALE	MALE	CUSTOMER	CUSTOMER	26	22	ARAB	BLACK	0
5	25	12	FAR	NO	26	BYSTANDER	BYSTANDER	FEMALE	MALE	CUSTOMER	CUSTOMER	24	22	WHITE	BLACK	0
5	25	13	FAR	NO	26	BYSTANDER	BYSTANDER	MALE	MALE	CUSTOMER	CUSTOMER	28	22	ARAB	BLACK	0
5	25	14	FAR	NO	26	BYSTANDER	BYSTANDER	FEMALE	MALE	CUSTOMER	CUSTOMER	24	22	BLACK	BLACK	0
5	25	15	FAR	NO	26	BYSTANDER	BYSTANDER	MALE	MALE	CUSTOMER	CUSTOMER	26	22	ARAB	BLACK	0
5	25	16	FAR	NO	26	BYSTANDER	BYSTANDER	FEMALE	MALE	CUSTOMER	CUSTOMER	25	22	UNKNOWN	BLACK	0
5	25	17	FAR	NO	26	BYSTANDER	BYSTANDER	MALE	MALE	CUSTOMER	CUSTOMER	28	22	ARAB	BLACK	0
5	25	18	FAR	NO	26	BYSTANDER	BYSTANDER	MALE	MALE	CUSTOMER	CUSTOMER	24	22	UNKNOWN	BLACK	0
5	25	19	FAR	NO	26	BYSTANDER	BYSTANDER	FEMALE	MALE	CUSTOMER	CUSTOMER	32	22	WHITE	BLACK	0
5	25	20	FAR	NO	26	BYSTANDER	BYSTANDER	FEMALE	MALE	CUSTOMER	CUSTOMER	30	22	WHITE	BLACK	0
5	25	21	FAR	NO	26	BYSTANDER	BYSTANDER	FEMALE	MALE	CUSTOMER	CUSTOMER	22	22	BLACK	BLACK	0
5	25	22	FAR	NO	26	BYSTANDER	BYSTANDER	MALE	MALE	CUSTOMER	CUSTOMER	24	22	BLACK	BLACK	0
5	25	23	FAR	NO	26	BYSTANDER	BYSTANDER	MALE	MALE	CUSTOMER	CUSTOMER	22	22	BLACK	BLACK	0
5	25	24	FAR	NO	26	BYSTANDER	BYSTANDER	MALE	MALE	CUSTOMER	CUSTOMER	22	22	BLACK	BLACK	0
5	25	25		NO	26	BYSTANDER	BYSTANDER	MALE	MALE	CUSTOMER	CUSTOMER	22	22	BLACK	BLACK	1
5	25	26	FAR	NO	26	BYSTANDER	BYSTANDER	MALE	MALE	CUSTOMER	CUSTOMER	26	22	HINDUSTAN	BLACK	0
5	26	1	FAR	NO	26	VICTIM	BYSTANDER	MALE	MALE	EMPLOYEE	CUSTOMER	24	26	OTHER	HINDUSTAN	0
5	26	2	FAR	NO	26	VICTIM	BYSTANDER	MALE	MALE	EMPLOYEE	CUSTOMER	52	26	OTHER	HINDUSTAN	0
5	26	3	FAR	NO	26	BYSTANDER	BYSTANDER	MALE	MALE	EMPLOYEE	CUSTOMER	42	26	OTHER	HINDUSTAN	0
5	26	4	FAR	NO	26	VICTIM	BYSTANDER	MALE	MALE	EMPLOYEE	CUSTOMER	32	26	OTHER	HINDUSTAN	0
5	26	5	FAR	NO	26	BYSTANDER	BYSTANDER	MALE	MALE	CUSTOMER	CUSTOMER	20	26	ARAB	HINDUSTAN	0
5	26	6	FAR	NO	26	BYSTANDER	BYSTANDER	MALE	MALE	CUSTOMER	CUSTOMER	26	26	ARAB	HINDUSTAN	0
5	26	7	FAR	NO	26	BYSTANDER	BYSTANDER	FEMALE	MALE	CUSTOMER	CUSTOMER	28	26	BLACK	HINDUSTAN	0
5	26	8	FAR	NO	26	BYSTANDER	BYSTANDER	MALE	MALE	CUSTOMER	CUSTOMER	26	26	ARAB	HINDUSTAN	0
5	26	9	FAR	NO	26	BYSTANDER	BYSTANDER	MALE	MALE	CUSTOMER	CUSTOMER	34	26	HINDUSTAN	HINDUSTAN	0
5	26	10	FAR	NO	26	BYSTANDER	BYSTANDER	FEMALE	MALE	CUSTOMER	CUSTOMER	32	26	BLACK	HINDUSTAN	0
5	26	11	FAR	NO	26	BYSTANDER	BYSTANDER	MALE	MALE	CUSTOMER	CUSTOMER	26	26	ARAB	HINDUSTAN	0
5	26	12	FAR	NO	26	BYSTANDER	BYSTANDER	FEMALE	MALE	CUSTOMER	CUSTOMER	24	26	WHITE	HINDUSTAN	0
5	26	13	FAR	NO	26	BYSTANDER	BYSTANDER	MALE	MALE	CUSTOMER	CUSTOMER	28	26	ARAB	HINDUSTAN	0
5	26	14	FAR	NO	26	BYSTANDER	BYSTANDER	FEMALE	MALE	CUSTOMER	CUSTOMER	24	26	BLACK	HINDUSTAN	0
5	26	15	FAR	NO	26	BYSTANDER	BYSTANDER	MALE	MALE	CUSTOMER	CUSTOMER	26	26	ARAB	HINDUSTAN	0
5	26	16	FAR	NO	26	BYSTANDER	BYSTANDER	FEMALE	MALE	CUSTOMER	CUSTOMER	25	26	UNKNOWN	HINDUSTAN	0
5	26	17	FAR	NO	26	BYSTANDER	BYSTANDER	MALE	MALE	CUSTOMER	CUSTOMER	28	26	ARAB	HINDUSTAN	0
5	26	18	FAR	NO	26	BYSTANDER	BYSTANDER	MALE	MALE	CUSTOMER	CUSTOMER	24	26	UNKNOWN	HINDUSTAN	0
5	26	19	FAR	NO	26	BYSTANDER	BYSTANDER	FEMALE	MALE	CUSTOMER	CUSTOMER	32	26	WHITE	HINDUSTAN	0
5	26	20	FAR	NO	26	BYSTANDER	BYSTANDER	FEMALE	MALE	CUSTOMER	CUSTOMER	30	26	WHITE	HINDUSTAN	0
5	26	21	FAR	NO	26	BYSTANDER	BYSTANDER	FEMALE	MALE	CUSTOMER	CUSTOMER	22	26	BLACK	HINDUSTAN	0
5	26	22	FAR	NO	26	BYSTANDER	BYSTANDER	MALE	MALE	CUSTOMER	CUSTOMER	24	26	BLACK	HINDUSTAN	0
5	26	23	FAR	NO	26	BYSTANDER	BYSTANDER	MALE	MALE	CUSTOMER	CUSTOMER	22	26	BLACK	HINDUSTAN	0
5	26	24	FAR	NO	26	BYSTANDER	BYSTANDER	MALE	MALE	CUSTOMER	CUSTOMER	22	26	BLACK	HINDUSTAN	0
5	26	25	FAR	NO	26	BYSTANDER	BYSTANDER	MALE	MALE	CUSTOMER	CUSTOMER	22	26	BLACK	HINDUSTAN	0
5	26	26		NO	26	BYSTANDER	BYSTANDER	MALE	MALE	CUSTOMER	CUSTOMER	26	26	HINDUSTAN	HINDUSTAN	1
7	1	1		NO	19	BYSTANDER	BYSTANDER	FEMALE	FEMALE	EMPLOYEE	EMPLOYEE	18	18	ARAB	ARAB	1
7	1	2	CLOSE	NO	19	VICTIM	BYSTANDER	FEMALE	FEMALE	EMPLOYEE	EMPLOYEE	18	18	HINDUSTAN	ARAB	0
7	1	3	CLOSE	NO	19	BYSTANDER	BYSTANDER	FEMALE	FEMALE	CUSTOMER	EMPLOYEE	22	18	WHITE	ARAB	0
7	1	4	FAR	NO	19	BYSTANDER	BYSTANDER	MALE	FEMALE	CUSTOMER	EMPLOYEE	38	18	BLACK	ARAB	0
7	1	5	FAR	NO	19	BYSTANDER	BYSTANDER	MALE	FEMALE	CUSTOMER	EMPLOYEE	35	18	WHITE	ARAB	0
7	1	6	FAR	NO	19	BYSTANDER	BYSTANDER	FEMALE	FEMALE	CUSTOMER	EMPLOYEE	24	18	WHITE	ARAB	0
7	1	7	FAR	NO	19	BYSTANDER	BYSTANDER	FEMALE	FEMALE	CUSTOMER	EMPLOYEE	38	18	WHITE	ARAB	0
7	1	8	FAR	NO	19	BYSTANDER	BYSTANDER	MALE	FEMALE	CUSTOMER	EMPLOYEE	28	18	BLACK	ARAB	0
7	1	9	FAR	NO	19	BYSTANDER	BYSTANDER	MALE	FEMALE	CUSTOMER	EMPLOYEE	38	18	ARAB	ARAB	0
7	1	10	FAR	NO	19	BYSTANDER	BYSTANDER	FEMALE	FEMALE	CUSTOMER	EMPLOYEE	26	18	WHITE	ARAB	0
7	1	11	FAR	NO	19	BYSTANDER	BYSTANDER	FEMALE	FEMALE	CUSTOMER	EMPLOYEE	42	18	WHITE	ARAB	0
7	1	12	FAR	NO	19	BYSTANDER	BYSTANDER	FEMALE	FEMALE	CUSTOMER	EMPLOYEE	34	18	HINDUSTAN	ARAB	0
7	1	13	FAR	NO	19	BYSTANDER	BYSTANDER	FEMALE	FEMALE	CUSTOMER	EMPLOYEE	30	18	WHITE	ARAB	0
7	1	14	FAR	NO	19	BYSTANDER	BYSTANDER	FEMALE	FEMALE	CUSTOMER	EMPLOYEE	34	18	WHITE	ARAB	0
7	1	15	FAR	NO	19	BYSTANDER	BYSTANDER	FEMALE	FEMALE	CUSTOMER	EMPLOYEE	26	18	WHITE	ARAB	0
7	1	16	FAR	NO	19	BYSTANDER	BYSTANDER	MALE	FEMALE	CUSTOMER	EMPLOYEE	26	18	BLACK	ARAB	0
7	1	17	FAR	NO	19	BYSTANDER	BYSTANDER	FEMALE	FEMALE	CUSTOMER	EMPLOYEE	24	18	WHITE	ARAB	0
7	1	18	FAR	NO	19	BYSTANDER	BYSTANDER	FEMALE	FEMALE	CUSTOMER	EMPLOYEE	22	18	WHITE	ARAB	0
7	1	19	FAR	NO	19	BYSTANDER	BYSTANDER	MALE	FEMALE	CUSTOMER	EMPLOYEE	32	18	WHITE	ARAB	0
7	2	1	CLOSE	NO	19	BYSTANDER	VICTIM	FEMALE	FEMALE	EMPLOYEE	EMPLOYEE	18	18	ARAB	HINDUSTAN	0
7	2	2		NO	19	VICTIM	VICTIM	FEMALE	FEMALE	EMPLOYEE	EMPLOYEE	18	18	HINDUSTAN	HINDUSTAN	1
7	2	3	CLOSE	NO	19	BYSTANDER	VICTIM	FEMALE	FEMALE	CUSTOMER	EMPLOYEE	22	18	WHITE	HINDUSTAN	0
7	2	4	FAR	NO	19	BYSTANDER	VICTIM	MALE	FEMALE	CUSTOMER	EMPLOYEE	38	18	BLACK	HINDUSTAN	0
7	2	5	FAR	NO	19	BYSTANDER	VICTIM	MALE	FEMALE	CUSTOMER	EMPLOYEE	35	18	WHITE	HINDUSTAN	0
7	2	6	FAR	NO	19	BYSTANDER	VICTIM	FEMALE	FEMALE	CUSTOMER	EMPLOYEE	24	18	WHITE	HINDUSTAN	0
7	2	7	FAR	NO	19	BYSTANDER	VICTIM	FEMALE	FEMALE	CUSTOMER	EMPLOYEE	38	18	WHITE	HINDUSTAN	0
7	2	8	FAR	NO	19	BYSTANDER	VICTIM	MALE	FEMALE	CUSTOMER	EMPLOYEE	28	18	BLACK	HINDUSTAN	0
7	2	9	FAR	NO	19	BYSTANDER	VICTIM	MALE	FEMALE	CUSTOMER	EMPLOYEE	38	18	ARAB	HINDUSTAN	0
7	2	10	FAR	NO	19	BYSTANDER	VICTIM	FEMALE	FEMALE	CUSTOMER	EMPLOYEE	26	18	WHITE	HINDUSTAN	0
7	2	11	FAR	NO	19	BYSTANDER	VICTIM	FEMALE	FEMALE	CUSTOMER	EMPLOYEE	42	18	WHITE	HINDUSTAN	0
7	2	12	FAR	NO	19	BYSTANDER	VICTIM	FEMALE	FEMALE	CUSTOMER	EMPLOYEE	34	18	HINDUSTAN	HINDUSTAN	0
7	2	13	FAR	NO	19	BYSTANDER	VICTIM	FEMALE	FEMALE	CUSTOMER	EMPLOYEE	30	18	WHITE	HINDUSTAN	0
7	2	14	FAR	NO	19	BYSTANDER	VICTIM	FEMALE	FEMALE	CUSTOMER	EMPLOYEE	34	18	WHITE	HINDUSTAN	0
7	2	15	FAR	NO	19	BYSTANDER	VICTIM	FEMALE	FEMALE	CUSTOMER	EMPLOYEE	26	18	WHITE	HINDUSTAN	0
7	2	16	FAR	NO	19	BYSTANDER	VICTIM	MALE	FEMALE	CUSTOMER	EMPLOYEE	26	18	BLACK	HINDUSTAN	0
7	2	17	FAR	NO	19	BYSTANDER	VICTIM	FEMALE	FEMALE	CUSTOMER	EMPLOYEE	24	18	WHITE	HINDUSTAN	0
7	2	18	FAR	NO	19	BYSTANDER	VICTIM	FEMALE	FEMALE	CUSTOMER	EMPLOYEE	22	18	WHITE	HINDUSTAN	0
7	2	19	FAR	NO	19	BYSTANDER	VICTIM	MALE	FEMALE	CUSTOMER	EMPLOYEE	32	18	WHITE	HINDUSTAN	0
7	3	1	CLOSE	NO	19	BYSTANDER	BYSTANDER	FEMALE	FEMALE	EMPLOYEE	CUSTOMER	18	22	ARAB	WHITE	0
7	3	2	CLOSE	NO	19	VICTIM	BYSTANDER	FEMALE	FEMALE	EMPLOYEE	CUSTOMER	18	22	HINDUSTAN	WHITE	0
7	3	3		NO	19	BYSTANDER	BYSTANDER	FEMALE	FEMALE	CUSTOMER	CUSTOMER	22	22	WHITE	WHITE	1
7	3	4	CLOSE	NO	19	BYSTANDER	BYSTANDER	MALE	FEMALE	CUSTOMER	CUSTOMER	38	22	BLACK	WHITE	0
7	3	5	FAR	NO	19	BYSTANDER	BYSTANDER	MALE	FEMALE	CUSTOMER	CUSTOMER	35	22	WHITE	WHITE	0
7	3	6	FAR	NO	19	BYSTANDER	BYSTANDER	FEMALE	FEMALE	CUSTOMER	CUSTOMER	24	22	WHITE	WHITE	0
7	3	7	FAR	NO	19	BYSTANDER	BYSTANDER	FEMALE	FEMALE	CUSTOMER	CUSTOMER	38	22	WHITE	WHITE	0
7	3	8	FAR	NO	19	BYSTANDER	BYSTANDER	MALE	FEMALE	CUSTOMER	CUSTOMER	28	22	BLACK	WHITE	0
7	3	9	FAR	NO	19	BYSTANDER	BYSTANDER	MALE	FEMALE	CUSTOMER	CUSTOMER	38	22	ARAB	WHITE	0
7	3	10	FAR	NO	19	BYSTANDER	BYSTANDER	FEMALE	FEMALE	CUSTOMER	CUSTOMER	26	22	WHITE	WHITE	0
7	3	11	FAR	NO	19	BYSTANDER	BYSTANDER	FEMALE	FEMALE	CUSTOMER	CUSTOMER	42	22	WHITE	WHITE	0
7	3	12	FAR	NO	19	BYSTANDER	BYSTANDER	FEMALE	FEMALE	CUSTOMER	CUSTOMER	34	22	HINDUSTAN	WHITE	0
7	3	13	FAR	NO	19	BYSTANDER	BYSTANDER	FEMALE	FEMALE	CUSTOMER	CUSTOMER	30	22	WHITE	WHITE	0
7	3	14	FAR	NO	19	BYSTANDER	BYSTANDER	FEMALE	FEMALE	CUSTOMER	CUSTOMER	34	22	WHITE	WHITE	0
7	3	15	FAR	NO	19	BYSTANDER	BYSTANDER	FEMALE	FEMALE	CUSTOMER	CUSTOMER	26	22	WHITE	WHITE	0
7	3	16	FAR	NO	19	BYSTANDER	BYSTANDER	MALE	FEMALE	CUSTOMER	CUSTOMER	26	22	BLACK	WHITE	0
7	3	17	FAR	NO	19	BYSTANDER	BYSTANDER	FEMALE	FEMALE	CUSTOMER	CUSTOMER	24	22	WHITE	WHITE	0
7	3	18	FAR	NO	19	BYSTANDER	BYSTANDER	FEMALE	FEMALE	CUSTOMER	CUSTOMER	22	22	WHITE	WHITE	0
7	3	19	FAR	NO	19	BYSTANDER	BYSTANDER	MALE	FEMALE	CUSTOMER	CUSTOMER	32	22	WHITE	WHITE	0
7	4	1	FAR	NO	19	BYSTANDER	BYSTANDER	FEMALE	MALE	EMPLOYEE	CUSTOMER	18	38	ARAB	BLACK	0
7	4	2	FAR	NO	19	VICTIM	BYSTANDER	FEMALE	MALE	EMPLOYEE	CUSTOMER	18	38	HINDUSTAN	BLACK	0
7	4	3	CLOSE	NO	19	BYSTANDER	BYSTANDER	FEMALE	MALE	CUSTOMER	CUSTOMER	22	38	WHITE	BLACK	0
7	4	4		NO	19	BYSTANDER	BYSTANDER	MALE	MALE	CUSTOMER	CUSTOMER	38	38	BLACK	BLACK	1
7	4	5	CLOSE	NO	19	BYSTANDER	BYSTANDER	MALE	MALE	CUSTOMER	CUSTOMER	35	38	WHITE	BLACK	0
7	4	6	FAR	NO	19	BYSTANDER	BYSTANDER	FEMALE	MALE	CUSTOMER	CUSTOMER	24	38	WHITE	BLACK	0
7	4	7	FAR	NO	19	BYSTANDER	BYSTANDER	FEMALE	MALE	CUSTOMER	CUSTOMER	38	38	WHITE	BLACK	0
7	4	8	FAR	NO	19	BYSTANDER	BYSTANDER	MALE	MALE	CUSTOMER	CUSTOMER	28	38	BLACK	BLACK	0
7	4	9	FAR	NO	19	BYSTANDER	BYSTANDER	MALE	MALE	CUSTOMER	CUSTOMER	38	38	ARAB	BLACK	0
7	4	10	FAR	NO	19	BYSTANDER	BYSTANDER	FEMALE	MALE	CUSTOMER	CUSTOMER	26	38	WHITE	BLACK	0
7	4	11	FAR	NO	19	BYSTANDER	BYSTANDER	FEMALE	MALE	CUSTOMER	CUSTOMER	42	38	WHITE	BLACK	0
7	4	12	FAR	NO	19	BYSTANDER	BYSTANDER	FEMALE	MALE	CUSTOMER	CUSTOMER	34	38	HINDUSTAN	BLACK	0
7	4	13	FAR	NO	19	BYSTANDER	BYSTANDER	FEMALE	MALE	CUSTOMER	CUSTOMER	30	38	WHITE	BLACK	0
7	4	14	FAR	NO	19	BYSTANDER	BYSTANDER	FEMALE	MALE	CUSTOMER	CUSTOMER	34	38	WHITE	BLACK	0
7	4	15	FAR	NO	19	BYSTANDER	BYSTANDER	FEMALE	MALE	CUSTOMER	CUSTOMER	26	38	WHITE	BLACK	0
7	4	16	FAR	NO	19	BYSTANDER	BYSTANDER	MALE	MALE	CUSTOMER	CUSTOMER	26	38	BLACK	BLACK	0
7	4	17	FAR	NO	19	BYSTANDER	BYSTANDER	FEMALE	MALE	CUSTOMER	CUSTOMER	24	38	WHITE	BLACK	0
7	4	18	FAR	NO	19	BYSTANDER	BYSTANDER	FEMALE	MALE	CUSTOMER	CUSTOMER	22	38	WHITE	BLACK	0
7	4	19	FAR	NO	19	BYSTANDER	BYSTANDER	MALE	MALE	CUSTOMER	CUSTOMER	32	38	WHITE	BLACK	0
7	5	1	FAR	NO	19	BYSTANDER	BYSTANDER	FEMALE	MALE	EMPLOYEE	CUSTOMER	18	35	ARAB	WHITE	0
7	5	2	FAR	NO	19	VICTIM	BYSTANDER	FEMALE	MALE	EMPLOYEE	CUSTOMER	18	35	HINDUSTAN	WHITE	0
7	5	3	FAR	NO	19	BYSTANDER	BYSTANDER	FEMALE	MALE	CUSTOMER	CUSTOMER	22	35	WHITE	WHITE	0
7	5	4	CLOSE	NO	19	BYSTANDER	BYSTANDER	MALE	MALE	CUSTOMER	CUSTOMER	38	35	BLACK	WHITE	0
7	5	5		NO	19	BYSTANDER	BYSTANDER	MALE	MALE	CUSTOMER	CUSTOMER	35	35	WHITE	WHITE	1
7	5	6	CLOSE	NO	19	BYSTANDER	BYSTANDER	FEMALE	MALE	CUSTOMER	CUSTOMER	24	35	WHITE	WHITE	0
7	5	7	FAR	NO	19	BYSTANDER	BYSTANDER	FEMALE	MALE	CUSTOMER	CUSTOMER	38	35	WHITE	WHITE	0
7	5	8	FAR	NO	19	BYSTANDER	BYSTANDER	MALE	MALE	CUSTOMER	CUSTOMER	28	35	BLACK	WHITE	0
7	5	9	FAR	NO	19	BYSTANDER	BYSTANDER	MALE	MALE	CUSTOMER	CUSTOMER	38	35	ARAB	WHITE	0
7	5	10	FAR	NO	19	BYSTANDER	BYSTANDER	FEMALE	MALE	CUSTOMER	CUSTOMER	26	35	WHITE	WHITE	0
7	5	11	FAR	NO	19	BYSTANDER	BYSTANDER	FEMALE	MALE	CUSTOMER	CUSTOMER	42	35	WHITE	WHITE	0
7	5	12	FAR	NO	19	BYSTANDER	BYSTANDER	FEMALE	MALE	CUSTOMER	CUSTOMER	34	35	HINDUSTAN	WHITE	0
7	5	13	FAR	NO	19	BYSTANDER	BYSTANDER	FEMALE	MALE	CUSTOMER	CUSTOMER	30	35	WHITE	WHITE	0
7	5	14	FAR	NO	19	BYSTANDER	BYSTANDER	FEMALE	MALE	CUSTOMER	CUSTOMER	34	35	WHITE	WHITE	0
7	5	15	FAR	NO	19	BYSTANDER	BYSTANDER	FEMALE	MALE	CUSTOMER	CUSTOMER	26	35	WHITE	WHITE	0
7	5	16	FAR	NO	19	BYSTANDER	BYSTANDER	MALE	MALE	CUSTOMER	CUSTOMER	26	35	BLACK	WHITE	0
7	5	17	FAR	NO	19	BYSTANDER	BYSTANDER	FEMALE	MALE	CUSTOMER	CUSTOMER	24	35	WHITE	WHITE	0
7	5	18	FAR	NO	19	BYSTANDER	BYSTANDER	FEMALE	MALE	CUSTOMER	CUSTOMER	22	35	WHITE	WHITE	0
7	5	19	FAR	NO	19	BYSTANDER	BYSTANDER	MALE	MALE	CUSTOMER	CUSTOMER	32	35	WHITE	WHITE	0
7	6	1	FAR	NO	19	BYSTANDER	BYSTANDER	FEMALE	FEMALE	EMPLOYEE	CUSTOMER	18	24	ARAB	WHITE	0
7	6	2	FAR	NO	19	VICTIM	BYSTANDER	FEMALE	FEMALE	EMPLOYEE	CUSTOMER	18	24	HINDUSTAN	WHITE	0
7	6	3	FAR	NO	19	BYSTANDER	BYSTANDER	FEMALE	FEMALE	CUSTOMER	CUSTOMER	22	24	WHITE	WHITE	0
7	6	4	FAR	NO	19	BYSTANDER	BYSTANDER	MALE	FEMALE	CUSTOMER	CUSTOMER	38	24	BLACK	WHITE	0
7	6	5	CLOSE	NO	19	BYSTANDER	BYSTANDER	MALE	FEMALE	CUSTOMER	CUSTOMER	35	24	WHITE	WHITE	0
7	6	6		NO	19	BYSTANDER	BYSTANDER	FEMALE	FEMALE	CUSTOMER	CUSTOMER	24	24	WHITE	WHITE	1
7	6	7	CLOSE	NO	19	BYSTANDER	BYSTANDER	FEMALE	FEMALE	CUSTOMER	CUSTOMER	38	24	WHITE	WHITE	0
7	6	8	FAR	NO	19	BYSTANDER	BYSTANDER	MALE	FEMALE	CUSTOMER	CUSTOMER	28	24	BLACK	WHITE	0
7	6	9	FAR	NO	19	BYSTANDER	BYSTANDER	MALE	FEMALE	CUSTOMER	CUSTOMER	38	24	ARAB	WHITE	0
7	6	10	FAR	NO	19	BYSTANDER	BYSTANDER	FEMALE	FEMALE	CUSTOMER	CUSTOMER	26	24	WHITE	WHITE	0
7	6	11	FAR	NO	19	BYSTANDER	BYSTANDER	FEMALE	FEMALE	CUSTOMER	CUSTOMER	42	24	WHITE	WHITE	0
7	6	12	FAR	NO	19	BYSTANDER	BYSTANDER	FEMALE	FEMALE	CUSTOMER	CUSTOMER	34	24	HINDUSTAN	WHITE	0
7	6	13	FAR	NO	19	BYSTANDER	BYSTANDER	FEMALE	FEMALE	CUSTOMER	CUSTOMER	30	24	WHITE	WHITE	0
7	6	14	FAR	NO	19	BYSTANDER	BYSTANDER	FEMALE	FEMALE	CUSTOMER	CUSTOMER	34	24	WHITE	WHITE	0
7	6	15	FAR	NO	19	BYSTANDER	BYSTANDER	FEMALE	FEMALE	CUSTOMER	CUSTOMER	26	24	WHITE	WHITE	0
7	6	16	FAR	NO	19	BYSTANDER	BYSTANDER	MALE	FEMALE	CUSTOMER	CUSTOMER	26	24	BLACK	WHITE	0
7	6	17	FAR	NO	19	BYSTANDER	BYSTANDER	FEMALE	FEMALE	CUSTOMER	CUSTOMER	24	24	WHITE	WHITE	0
7	6	18	FAR	NO	19	BYSTANDER	BYSTANDER	FEMALE	FEMALE	CUSTOMER	CUSTOMER	22	24	WHITE	WHITE	0
7	6	19	FAR	NO	19	BYSTANDER	BYSTANDER	MALE	FEMALE	CUSTOMER	CUSTOMER	32	24	WHITE	WHITE	0
7	7	1	FAR	NO	19	BYSTANDER	BYSTANDER	FEMALE	FEMALE	EMPLOYEE	CUSTOMER	18	38	ARAB	WHITE	0
7	7	2	FAR	NO	19	VICTIM	BYSTANDER	FEMALE	FEMALE	EMPLOYEE	CUSTOMER	18	38	HINDUSTAN	WHITE	0
7	7	3	FAR	NO	19	BYSTANDER	BYSTANDER	FEMALE	FEMALE	CUSTOMER	CUSTOMER	22	38	WHITE	WHITE	0
7	7	4	FAR	NO	19	BYSTANDER	BYSTANDER	MALE	FEMALE	CUSTOMER	CUSTOMER	38	38	BLACK	WHITE	0
7	7	5	FAR	NO	19	BYSTANDER	BYSTANDER	MALE	FEMALE	CUSTOMER	CUSTOMER	35	38	WHITE	WHITE	0
7	7	6	CLOSE	NO	19	BYSTANDER	BYSTANDER	FEMALE	FEMALE	CUSTOMER	CUSTOMER	24	38	WHITE	WHITE	0
7	7	7		NO	19	BYSTANDER	BYSTANDER	FEMALE	FEMALE	CUSTOMER	CUSTOMER	38	38	WHITE	WHITE	1
7	7	8	FAR	NO	19	BYSTANDER	BYSTANDER	MALE	FEMALE	CUSTOMER	CUSTOMER	28	38	BLACK	WHITE	0
7	7	9	FAR	NO	19	BYSTANDER	BYSTANDER	MALE	FEMALE	CUSTOMER	CUSTOMER	38	38	ARAB	WHITE	0
7	7	10	FAR	NO	19	BYSTANDER	BYSTANDER	FEMALE	FEMALE	CUSTOMER	CUSTOMER	26	38	WHITE	WHITE	0
7	7	11	FAR	NO	19	BYSTANDER	BYSTANDER	FEMALE	FEMALE	CUSTOMER	CUSTOMER	42	38	WHITE	WHITE	0
7	7	12	FAR	NO	19	BYSTANDER	BYSTANDER	FEMALE	FEMALE	CUSTOMER	CUSTOMER	34	38	HINDUSTAN	WHITE	0
7	7	13	FAR	NO	19	BYSTANDER	BYSTANDER	FEMALE	FEMALE	CUSTOMER	CUSTOMER	30	38	WHITE	WHITE	0
7	7	14	FAR	NO	19	BYSTANDER	BYSTANDER	FEMALE	FEMALE	CUSTOMER	CUSTOMER	34	38	WHITE	WHITE	0
7	7	15	FAR	NO	19	BYSTANDER	BYSTANDER	FEMALE	FEMALE	CUSTOMER	CUSTOMER	26	38	WHITE	WHITE	0
7	7	16	FAR	NO	19	BYSTANDER	BYSTANDER	MALE	FEMALE	CUSTOMER	CUSTOMER	26	38	BLACK	WHITE	0
7	7	17	FAR	NO	19	BYSTANDER	BYSTANDER	FEMALE	FEMALE	CUSTOMER	CUSTOMER	24	38	WHITE	WHITE	0
7	7	18	FAR	NO	19	BYSTANDER	BYSTANDER	FEMALE	FEMALE	CUSTOMER	CUSTOMER	22	38	WHITE	WHITE	0
7	7	19	FAR	NO	19	BYSTANDER	BYSTANDER	MALE	FEMALE	CUSTOMER	CUSTOMER	32	38	WHITE	WHITE	0
7	8	1	FAR	NO	19	BYSTANDER	BYSTANDER	FEMALE	MALE	EMPLOYEE	CUSTOMER	18	28	ARAB	BLACK	0
7	8	2	FAR	NO	19	VICTIM	BYSTANDER	FEMALE	MALE	EMPLOYEE	CUSTOMER	18	28	HINDUSTAN	BLACK	0
7	8	3	FAR	NO	19	BYSTANDER	BYSTANDER	FEMALE	MALE	CUSTOMER	CUSTOMER	22	28	WHITE	BLACK	0
7	8	4	FAR	NO	19	BYSTANDER	BYSTANDER	MALE	MALE	CUSTOMER	CUSTOMER	38	28	BLACK	BLACK	0
7	8	5	FAR	NO	19	BYSTANDER	BYSTANDER	MALE	MALE	CUSTOMER	CUSTOMER	35	28	WHITE	BLACK	0
7	8	6	FAR	NO	19	BYSTANDER	BYSTANDER	FEMALE	MALE	CUSTOMER	CUSTOMER	24	28	WHITE	BLACK	0
7	8	7	FAR	NO	19	BYSTANDER	BYSTANDER	FEMALE	MALE	CUSTOMER	CUSTOMER	38	28	WHITE	BLACK	0
7	8	8		NO	19	BYSTANDER	BYSTANDER	MALE	MALE	CUSTOMER	CUSTOMER	28	28	BLACK	BLACK	1
7	8	9	CLOSE	NO	19	BYSTANDER	BYSTANDER	MALE	MALE	CUSTOMER	CUSTOMER	38	28	ARAB	BLACK	0
7	8	10	FAR	NO	19	BYSTANDER	BYSTANDER	FEMALE	MALE	CUSTOMER	CUSTOMER	26	28	WHITE	BLACK	0
7	8	11	FAR	NO	19	BYSTANDER	BYSTANDER	FEMALE	MALE	CUSTOMER	CUSTOMER	42	28	WHITE	BLACK	0
7	8	12	FAR	NO	19	BYSTANDER	BYSTANDER	FEMALE	MALE	CUSTOMER	CUSTOMER	34	28	HINDUSTAN	BLACK	0
7	8	13	FAR	NO	19	BYSTANDER	BYSTANDER	FEMALE	MALE	CUSTOMER	CUSTOMER	30	28	WHITE	BLACK	0
7	8	14	FAR	NO	19	BYSTANDER	BYSTANDER	FEMALE	MALE	CUSTOMER	CUSTOMER	34	28	WHITE	BLACK	0
7	8	15	FAR	NO	19	BYSTANDER	BYSTANDER	FEMALE	MALE	CUSTOMER	CUSTOMER	26	28	WHITE	BLACK	0
7	8	16	CLOSE	NO	19	BYSTANDER	BYSTANDER	MALE	MALE	CUSTOMER	CUSTOMER	26	28	BLACK	BLACK	0
7	8	17	FAR	NO	19	BYSTANDER	BYSTANDER	FEMALE	MALE	CUSTOMER	CUSTOMER	24	28	WHITE	BLACK	0
7	8	18	FAR	NO	19	BYSTANDER	BYSTANDER	FEMALE	MALE	CUSTOMER	CUSTOMER	22	28	WHITE	BLACK	0
7	8	19	FAR	NO	19	BYSTANDER	BYSTANDER	MALE	MALE	CUSTOMER	CUSTOMER	32	28	WHITE	BLACK	0
7	9	1	FAR	NO	19	BYSTANDER	BYSTANDER	FEMALE	MALE	EMPLOYEE	CUSTOMER	18	38	ARAB	ARAB	0
7	9	2	FAR	NO	19	VICTIM	BYSTANDER	FEMALE	MALE	EMPLOYEE	CUSTOMER	18	38	HINDUSTAN	ARAB	0
7	9	3	FAR	NO	19	BYSTANDER	BYSTANDER	FEMALE	MALE	CUSTOMER	CUSTOMER	22	38	WHITE	ARAB	0
7	9	4	FAR	NO	19	BYSTANDER	BYSTANDER	MALE	MALE	CUSTOMER	CUSTOMER	38	38	BLACK	ARAB	0
7	9	5	FAR	NO	19	BYSTANDER	BYSTANDER	MALE	MALE	CUSTOMER	CUSTOMER	35	38	WHITE	ARAB	0
7	9	6	FAR	NO	19	BYSTANDER	BYSTANDER	FEMALE	MALE	CUSTOMER	CUSTOMER	24	38	WHITE	ARAB	0
7	9	7	FAR	NO	19	BYSTANDER	BYSTANDER	FEMALE	MALE	CUSTOMER	CUSTOMER	38	38	WHITE	ARAB	0
7	9	8	CLOSE	NO	19	BYSTANDER	BYSTANDER	MALE	MALE	CUSTOMER	CUSTOMER	28	38	BLACK	ARAB	0
7	9	9		NO	19	BYSTANDER	BYSTANDER	MALE	MALE	CUSTOMER	CUSTOMER	38	38	ARAB	ARAB	1
7	9	10	FAR	NO	19	BYSTANDER	BYSTANDER	FEMALE	MALE	CUSTOMER	CUSTOMER	26	38	WHITE	ARAB	0
7	9	11	FAR	NO	19	BYSTANDER	BYSTANDER	FEMALE	MALE	CUSTOMER	CUSTOMER	42	38	WHITE	ARAB	0
7	9	12	FAR	NO	19	BYSTANDER	BYSTANDER	FEMALE	MALE	CUSTOMER	CUSTOMER	34	38	HINDUSTAN	ARAB	0
7	9	13	FAR	NO	19	BYSTANDER	BYSTANDER	FEMALE	MALE	CUSTOMER	CUSTOMER	30	38	WHITE	ARAB	0
7	9	14	FAR	NO	19	BYSTANDER	BYSTANDER	FEMALE	MALE	CUSTOMER	CUSTOMER	34	38	WHITE	ARAB	0
7	9	15	FAR	NO	19	BYSTANDER	BYSTANDER	FEMALE	MALE	CUSTOMER	CUSTOMER	26	38	WHITE	ARAB	0
7	9	16	CLOSE	NO	19	BYSTANDER	BYSTANDER	MALE	MALE	CUSTOMER	CUSTOMER	26	38	BLACK	ARAB	0
7	9	17	FAR	NO	19	BYSTANDER	BYSTANDER	FEMALE	MALE	CUSTOMER	CUSTOMER	24	38	WHITE	ARAB	0
7	9	18	FAR	NO	19	BYSTANDER	BYSTANDER	FEMALE	MALE	CUSTOMER	CUSTOMER	22	38	WHITE	ARAB	0
7	9	19	FAR	NO	19	BYSTANDER	BYSTANDER	MALE	MALE	CUSTOMER	CUSTOMER	32	38	WHITE	ARAB	0
7	10	1	FAR	NO	19	BYSTANDER	BYSTANDER	FEMALE	FEMALE	EMPLOYEE	CUSTOMER	18	26	ARAB	WHITE	0
7	10	2	FAR	NO	19	VICTIM	BYSTANDER	FEMALE	FEMALE	EMPLOYEE	CUSTOMER	18	26	HINDUSTAN	WHITE	0
7	10	3	FAR	NO	19	BYSTANDER	BYSTANDER	FEMALE	FEMALE	CUSTOMER	CUSTOMER	22	26	WHITE	WHITE	0
7	10	4	FAR	NO	19	BYSTANDER	BYSTANDER	MALE	FEMALE	CUSTOMER	CUSTOMER	38	26	BLACK	WHITE	0
7	10	5	FAR	NO	19	BYSTANDER	BYSTANDER	MALE	FEMALE	CUSTOMER	CUSTOMER	35	26	WHITE	WHITE	0
7	10	6	FAR	NO	19	BYSTANDER	BYSTANDER	FEMALE	FEMALE	CUSTOMER	CUSTOMER	24	26	WHITE	WHITE	0
7	10	7	FAR	NO	19	BYSTANDER	BYSTANDER	FEMALE	FEMALE	CUSTOMER	CUSTOMER	38	26	WHITE	WHITE	0
7	10	8	FAR	NO	19	BYSTANDER	BYSTANDER	MALE	FEMALE	CUSTOMER	CUSTOMER	28	26	BLACK	WHITE	0
7	10	9	FAR	NO	19	BYSTANDER	BYSTANDER	MALE	FEMALE	CUSTOMER	CUSTOMER	38	26	ARAB	WHITE	0
7	10	10		NO	19	BYSTANDER	BYSTANDER	FEMALE	FEMALE	CUSTOMER	CUSTOMER	26	26	WHITE	WHITE	1
7	10	11	CLOSE	NO	19	BYSTANDER	BYSTANDER	FEMALE	FEMALE	CUSTOMER	CUSTOMER	42	26	WHITE	WHITE	0
7	10	12	FAR	NO	19	BYSTANDER	BYSTANDER	FEMALE	FEMALE	CUSTOMER	CUSTOMER	34	26	HINDUSTAN	WHITE	0
7	10	13	FAR	NO	19	BYSTANDER	BYSTANDER	FEMALE	FEMALE	CUSTOMER	CUSTOMER	30	26	WHITE	WHITE	0
7	10	14	FAR	NO	19	BYSTANDER	BYSTANDER	FEMALE	FEMALE	CUSTOMER	CUSTOMER	34	26	WHITE	WHITE	0
7	10	15	FAR	NO	19	BYSTANDER	BYSTANDER	FEMALE	FEMALE	CUSTOMER	CUSTOMER	26	26	WHITE	WHITE	0
7	10	16	FAR	NO	19	BYSTANDER	BYSTANDER	MALE	FEMALE	CUSTOMER	CUSTOMER	26	26	BLACK	WHITE	0
7	10	17	FAR	NO	19	BYSTANDER	BYSTANDER	FEMALE	FEMALE	CUSTOMER	CUSTOMER	24	26	WHITE	WHITE	0
7	10	18	FAR	NO	19	BYSTANDER	BYSTANDER	FEMALE	FEMALE	CUSTOMER	CUSTOMER	22	26	WHITE	WHITE	0
7	10	19	FAR	NO	19	BYSTANDER	BYSTANDER	MALE	FEMALE	CUSTOMER	CUSTOMER	32	26	WHITE	WHITE	0
7	11	1	FAR	NO	19	BYSTANDER	BYSTANDER	FEMALE	FEMALE	EMPLOYEE	CUSTOMER	18	42	ARAB	WHITE	0
7	11	2	FAR	NO	19	VICTIM	BYSTANDER	FEMALE	FEMALE	EMPLOYEE	CUSTOMER	18	42	HINDUSTAN	WHITE	0
7	11	3	FAR	NO	19	BYSTANDER	BYSTANDER	FEMALE	FEMALE	CUSTOMER	CUSTOMER	22	42	WHITE	WHITE	0
7	11	4	FAR	NO	19	BYSTANDER	BYSTANDER	MALE	FEMALE	CUSTOMER	CUSTOMER	38	42	BLACK	WHITE	0
7	11	5	FAR	NO	19	BYSTANDER	BYSTANDER	MALE	FEMALE	CUSTOMER	CUSTOMER	35	42	WHITE	WHITE	0
7	11	6	FAR	NO	19	BYSTANDER	BYSTANDER	FEMALE	FEMALE	CUSTOMER	CUSTOMER	24	42	WHITE	WHITE	0
7	11	7	FAR	NO	19	BYSTANDER	BYSTANDER	FEMALE	FEMALE	CUSTOMER	CUSTOMER	38	42	WHITE	WHITE	0
7	11	8	FAR	NO	19	BYSTANDER	BYSTANDER	MALE	FEMALE	CUSTOMER	CUSTOMER	28	42	BLACK	WHITE	0
7	11	9	FAR	NO	19	BYSTANDER	BYSTANDER	MALE	FEMALE	CUSTOMER	CUSTOMER	38	42	ARAB	WHITE	0
7	11	10	CLOSE	NO	19	BYSTANDER	BYSTANDER	FEMALE	FEMALE	CUSTOMER	CUSTOMER	26	42	WHITE	WHITE	0
7	11	11		NO	19	BYSTANDER	BYSTANDER	FEMALE	FEMALE	CUSTOMER	CUSTOMER	42	42	WHITE	WHITE	1
7	11	12	FAR	NO	19	BYSTANDER	BYSTANDER	FEMALE	FEMALE	CUSTOMER	CUSTOMER	34	42	HINDUSTAN	WHITE	0
7	11	13	FAR	NO	19	BYSTANDER	BYSTANDER	FEMALE	FEMALE	CUSTOMER	CUSTOMER	30	42	WHITE	WHITE	0
7	11	14	FAR	NO	19	BYSTANDER	BYSTANDER	FEMALE	FEMALE	CUSTOMER	CUSTOMER	34	42	WHITE	WHITE	0
7	11	15	FAR	NO	19	BYSTANDER	BYSTANDER	FEMALE	FEMALE	CUSTOMER	CUSTOMER	26	42	WHITE	WHITE	0
7	11	16	FAR	NO	19	BYSTANDER	BYSTANDER	MALE	FEMALE	CUSTOMER	CUSTOMER	26	42	BLACK	WHITE	0
7	11	17	FAR	NO	19	BYSTANDER	BYSTANDER	FEMALE	FEMALE	CUSTOMER	CUSTOMER	24	42	WHITE	WHITE	0
7	11	18	FAR	NO	19	BYSTANDER	BYSTANDER	FEMALE	FEMALE	CUSTOMER	CUSTOMER	22	42	WHITE	WHITE	0
7	11	19	FAR	NO	19	BYSTANDER	BYSTANDER	MALE	FEMALE	CUSTOMER	CUSTOMER	32	42	WHITE	WHITE	0
7	12	1	FAR	NO	19	BYSTANDER	BYSTANDER	FEMALE	FEMALE	EMPLOYEE	CUSTOMER	18	34	ARAB	HINDUSTAN	0
7	12	2	FAR	NO	19	VICTIM	BYSTANDER	FEMALE	FEMALE	EMPLOYEE	CUSTOMER	18	34	HINDUSTAN	HINDUSTAN	0
7	12	3	FAR	NO	19	BYSTANDER	BYSTANDER	FEMALE	FEMALE	CUSTOMER	CUSTOMER	22	34	WHITE	HINDUSTAN	0
7	12	4	FAR	NO	19	BYSTANDER	BYSTANDER	MALE	FEMALE	CUSTOMER	CUSTOMER	38	34	BLACK	HINDUSTAN	0
7	12	5	FAR	NO	19	BYSTANDER	BYSTANDER	MALE	FEMALE	CUSTOMER	CUSTOMER	35	34	WHITE	HINDUSTAN	0
7	12	6	FAR	NO	19	BYSTANDER	BYSTANDER	FEMALE	FEMALE	CUSTOMER	CUSTOMER	24	34	WHITE	HINDUSTAN	0
7	12	7	FAR	NO	19	BYSTANDER	BYSTANDER	FEMALE	FEMALE	CUSTOMER	CUSTOMER	38	34	WHITE	HINDUSTAN	0
7	12	8	FAR	NO	19	BYSTANDER	BYSTANDER	MALE	FEMALE	CUSTOMER	CUSTOMER	28	34	BLACK	HINDUSTAN	0
7	12	9	FAR	NO	19	BYSTANDER	BYSTANDER	MALE	FEMALE	CUSTOMER	CUSTOMER	38	34	ARAB	HINDUSTAN	0
7	12	10	FAR	NO	19	BYSTANDER	BYSTANDER	FEMALE	FEMALE	CUSTOMER	CUSTOMER	26	34	WHITE	HINDUSTAN	0
7	12	11	FAR	NO	19	BYSTANDER	BYSTANDER	FEMALE	FEMALE	CUSTOMER	CUSTOMER	42	34	WHITE	HINDUSTAN	0
7	12	12		NO	19	BYSTANDER	BYSTANDER	FEMALE	FEMALE	CUSTOMER	CUSTOMER	34	34	HINDUSTAN	HINDUSTAN	1
7	12	13	FAR	NO	19	BYSTANDER	BYSTANDER	FEMALE	FEMALE	CUSTOMER	CUSTOMER	30	34	WHITE	HINDUSTAN	0
7	12	14	FAR	NO	19	BYSTANDER	BYSTANDER	FEMALE	FEMALE	CUSTOMER	CUSTOMER	34	34	WHITE	HINDUSTAN	0
7	12	15	FAR	NO	19	BYSTANDER	BYSTANDER	FEMALE	FEMALE	CUSTOMER	CUSTOMER	26	34	WHITE	HINDUSTAN	0
7	12	16	FAR	NO	19	BYSTANDER	BYSTANDER	MALE	FEMALE	CUSTOMER	CUSTOMER	26	34	BLACK	HINDUSTAN	0
7	12	17	FAR	NO	19	BYSTANDER	BYSTANDER	FEMALE	FEMALE	CUSTOMER	CUSTOMER	24	34	WHITE	HINDUSTAN	0
7	12	18	FAR	NO	19	BYSTANDER	BYSTANDER	FEMALE	FEMALE	CUSTOMER	CUSTOMER	22	34	WHITE	HINDUSTAN	0
7	12	19	FAR	NO	19	BYSTANDER	BYSTANDER	MALE	FEMALE	CUSTOMER	CUSTOMER	32	34	WHITE	HINDUSTAN	0
7	13	1	FAR	NO	19	BYSTANDER	BYSTANDER	FEMALE	FEMALE	EMPLOYEE	CUSTOMER	18	30	ARAB	WHITE	0
7	13	2	FAR	NO	19	VICTIM	BYSTANDER	FEMALE	FEMALE	EMPLOYEE	CUSTOMER	18	30	HINDUSTAN	WHITE	0
7	13	3	FAR	NO	19	BYSTANDER	BYSTANDER	FEMALE	FEMALE	CUSTOMER	CUSTOMER	22	30	WHITE	WHITE	0
7	13	4	FAR	NO	19	BYSTANDER	BYSTANDER	MALE	FEMALE	CUSTOMER	CUSTOMER	38	30	BLACK	WHITE	0
7	13	5	FAR	NO	19	BYSTANDER	BYSTANDER	MALE	FEMALE	CUSTOMER	CUSTOMER	35	30	WHITE	WHITE	0
7	13	6	FAR	NO	19	BYSTANDER	BYSTANDER	FEMALE	FEMALE	CUSTOMER	CUSTOMER	24	30	WHITE	WHITE	0
7	13	7	FAR	NO	19	BYSTANDER	BYSTANDER	FEMALE	FEMALE	CUSTOMER	CUSTOMER	38	30	WHITE	WHITE	0
7	13	8	FAR	NO	19	BYSTANDER	BYSTANDER	MALE	FEMALE	CUSTOMER	CUSTOMER	28	30	BLACK	WHITE	0
7	13	9	FAR	NO	19	BYSTANDER	BYSTANDER	MALE	FEMALE	CUSTOMER	CUSTOMER	38	30	ARAB	WHITE	0
7	13	10	FAR	NO	19	BYSTANDER	BYSTANDER	FEMALE	FEMALE	CUSTOMER	CUSTOMER	26	30	WHITE	WHITE	0
7	13	11	FAR	NO	19	BYSTANDER	BYSTANDER	FEMALE	FEMALE	CUSTOMER	CUSTOMER	42	30	WHITE	WHITE	0
7	13	12	FAR	NO	19	BYSTANDER	BYSTANDER	FEMALE	FEMALE	CUSTOMER	CUSTOMER	34	30	HINDUSTAN	WHITE	0
7	13	13		NO	19	BYSTANDER	BYSTANDER	FEMALE	FEMALE	CUSTOMER	CUSTOMER	30	30	WHITE	WHITE	1
7	13	14	FAR	NO	19	BYSTANDER	BYSTANDER	FEMALE	FEMALE	CUSTOMER	CUSTOMER	34	30	WHITE	WHITE	0
7	13	15	FAR	NO	19	BYSTANDER	BYSTANDER	FEMALE	FEMALE	CUSTOMER	CUSTOMER	26	30	WHITE	WHITE	0
7	13	16	FAR	NO	19	BYSTANDER	BYSTANDER	MALE	FEMALE	CUSTOMER	CUSTOMER	26	30	BLACK	WHITE	0
7	13	17	FAR	NO	19	BYSTANDER	BYSTANDER	FEMALE	FEMALE	CUSTOMER	CUSTOMER	24	30	WHITE	WHITE	0
7	13	18	FAR	NO	19	BYSTANDER	BYSTANDER	FEMALE	FEMALE	CUSTOMER	CUSTOMER	22	30	WHITE	WHITE	0
7	13	19	FAR	NO	19	BYSTANDER	BYSTANDER	MALE	FEMALE	CUSTOMER	CUSTOMER	32	30	WHITE	WHITE	0
7	14	1	FAR	NO	19	BYSTANDER	BYSTANDER	FEMALE	FEMALE	EMPLOYEE	CUSTOMER	18	34	ARAB	WHITE	0
7	14	2	FAR	NO	19	VICTIM	BYSTANDER	FEMALE	FEMALE	EMPLOYEE	CUSTOMER	18	34	HINDUSTAN	WHITE	0
7	14	3	FAR	NO	19	BYSTANDER	BYSTANDER	FEMALE	FEMALE	CUSTOMER	CUSTOMER	22	34	WHITE	WHITE	0
7	14	4	FAR	NO	19	BYSTANDER	BYSTANDER	MALE	FEMALE	CUSTOMER	CUSTOMER	38	34	BLACK	WHITE	0
7	14	5	FAR	NO	19	BYSTANDER	BYSTANDER	MALE	FEMALE	CUSTOMER	CUSTOMER	35	34	WHITE	WHITE	0
7	14	6	FAR	NO	19	BYSTANDER	BYSTANDER	FEMALE	FEMALE	CUSTOMER	CUSTOMER	24	34	WHITE	WHITE	0
7	14	7	FAR	NO	19	BYSTANDER	BYSTANDER	FEMALE	FEMALE	CUSTOMER	CUSTOMER	38	34	WHITE	WHITE	0
7	14	8	FAR	NO	19	BYSTANDER	BYSTANDER	MALE	FEMALE	CUSTOMER	CUSTOMER	28	34	BLACK	WHITE	0
7	14	9	FAR	NO	19	BYSTANDER	BYSTANDER	MALE	FEMALE	CUSTOMER	CUSTOMER	38	34	ARAB	WHITE	0
7	14	10	FAR	NO	19	BYSTANDER	BYSTANDER	FEMALE	FEMALE	CUSTOMER	CUSTOMER	26	34	WHITE	WHITE	0
7	14	11	FAR	NO	19	BYSTANDER	BYSTANDER	FEMALE	FEMALE	CUSTOMER	CUSTOMER	42	34	WHITE	WHITE	0
7	14	12	FAR	NO	19	BYSTANDER	BYSTANDER	FEMALE	FEMALE	CUSTOMER	CUSTOMER	34	34	HINDUSTAN	WHITE	0
7	14	13	FAR	NO	19	BYSTANDER	BYSTANDER	FEMALE	FEMALE	CUSTOMER	CUSTOMER	30	34	WHITE	WHITE	0
7	14	14		NO	19	BYSTANDER	BYSTANDER	FEMALE	FEMALE	CUSTOMER	CUSTOMER	34	34	WHITE	WHITE	1
7	14	15	FAR	NO	19	BYSTANDER	BYSTANDER	FEMALE	FEMALE	CUSTOMER	CUSTOMER	26	34	WHITE	WHITE	0
7	14	16	FAR	NO	19	BYSTANDER	BYSTANDER	MALE	FEMALE	CUSTOMER	CUSTOMER	26	34	BLACK	WHITE	0
7	14	17	FAR	NO	19	BYSTANDER	BYSTANDER	FEMALE	FEMALE	CUSTOMER	CUSTOMER	24	34	WHITE	WHITE	0
7	14	18	FAR	NO	19	BYSTANDER	BYSTANDER	FEMALE	FEMALE	CUSTOMER	CUSTOMER	22	34	WHITE	WHITE	0
7	14	19	FAR	NO	19	BYSTANDER	BYSTANDER	MALE	FEMALE	CUSTOMER	CUSTOMER	32	34	WHITE	WHITE	0
7	15	1	FAR	NO	19	BYSTANDER	BYSTANDER	FEMALE	FEMALE	EMPLOYEE	CUSTOMER	18	26	ARAB	WHITE	0
7	15	2	FAR	NO	19	VICTIM	BYSTANDER	FEMALE	FEMALE	EMPLOYEE	CUSTOMER	18	26	HINDUSTAN	WHITE	0
7	15	3	FAR	NO	19	BYSTANDER	BYSTANDER	FEMALE	FEMALE	CUSTOMER	CUSTOMER	22	26	WHITE	WHITE	0
7	15	4	FAR	NO	19	BYSTANDER	BYSTANDER	MALE	FEMALE	CUSTOMER	CUSTOMER	38	26	BLACK	WHITE	0
7	15	5	FAR	NO	19	BYSTANDER	BYSTANDER	MALE	FEMALE	CUSTOMER	CUSTOMER	35	26	WHITE	WHITE	0
7	15	6	FAR	NO	19	BYSTANDER	BYSTANDER	FEMALE	FEMALE	CUSTOMER	CUSTOMER	24	26	WHITE	WHITE	0
7	15	7	FAR	NO	19	BYSTANDER	BYSTANDER	FEMALE	FEMALE	CUSTOMER	CUSTOMER	38	26	WHITE	WHITE	0
7	15	8	FAR	NO	19	BYSTANDER	BYSTANDER	MALE	FEMALE	CUSTOMER	CUSTOMER	28	26	BLACK	WHITE	0
7	15	9	FAR	NO	19	BYSTANDER	BYSTANDER	MALE	FEMALE	CUSTOMER	CUSTOMER	38	26	ARAB	WHITE	0
7	15	10	FAR	NO	19	BYSTANDER	BYSTANDER	FEMALE	FEMALE	CUSTOMER	CUSTOMER	26	26	WHITE	WHITE	0
7	15	11	FAR	NO	19	BYSTANDER	BYSTANDER	FEMALE	FEMALE	CUSTOMER	CUSTOMER	42	26	WHITE	WHITE	0
7	15	12	FAR	NO	19	BYSTANDER	BYSTANDER	FEMALE	FEMALE	CUSTOMER	CUSTOMER	34	26	HINDUSTAN	WHITE	0
7	15	13	FAR	NO	19	BYSTANDER	BYSTANDER	FEMALE	FEMALE	CUSTOMER	CUSTOMER	30	26	WHITE	WHITE	0
7	15	14	FAR	NO	19	BYSTANDER	BYSTANDER	FEMALE	FEMALE	CUSTOMER	CUSTOMER	34	26	WHITE	WHITE	0
7	15	15		NO	19	BYSTANDER	BYSTANDER	FEMALE	FEMALE	CUSTOMER	CUSTOMER	26	26	WHITE	WHITE	1
7	15	16	FAR	NO	19	BYSTANDER	BYSTANDER	MALE	FEMALE	CUSTOMER	CUSTOMER	26	26	BLACK	WHITE	0
7	15	17	FAR	NO	19	BYSTANDER	BYSTANDER	FEMALE	FEMALE	CUSTOMER	CUSTOMER	24	26	WHITE	WHITE	0
7	15	18	FAR	NO	19	BYSTANDER	BYSTANDER	FEMALE	FEMALE	CUSTOMER	CUSTOMER	22	26	WHITE	WHITE	0
7	15	19	FAR	NO	19	BYSTANDER	BYSTANDER	MALE	FEMALE	CUSTOMER	CUSTOMER	32	26	WHITE	WHITE	0
7	16	1	FAR	NO	19	BYSTANDER	BYSTANDER	FEMALE	MALE	EMPLOYEE	CUSTOMER	18	26	ARAB	BLACK	0
7	16	2	FAR	NO	19	VICTIM	BYSTANDER	FEMALE	MALE	EMPLOYEE	CUSTOMER	18	26	HINDUSTAN	BLACK	0
7	16	3	FAR	NO	19	BYSTANDER	BYSTANDER	FEMALE	MALE	CUSTOMER	CUSTOMER	22	26	WHITE	BLACK	0
7	16	4	FAR	NO	19	BYSTANDER	BYSTANDER	MALE	MALE	CUSTOMER	CUSTOMER	38	26	BLACK	BLACK	0
7	16	5	FAR	NO	19	BYSTANDER	BYSTANDER	MALE	MALE	CUSTOMER	CUSTOMER	35	26	WHITE	BLACK	0
7	16	6	FAR	NO	19	BYSTANDER	BYSTANDER	FEMALE	MALE	CUSTOMER	CUSTOMER	24	26	WHITE	BLACK	0
7	16	7	FAR	NO	19	BYSTANDER	BYSTANDER	FEMALE	MALE	CUSTOMER	CUSTOMER	38	26	WHITE	BLACK	0
7	16	8	CLOSE	NO	19	BYSTANDER	BYSTANDER	MALE	MALE	CUSTOMER	CUSTOMER	28	26	BLACK	BLACK	0
7	16	9	CLOSE	NO	19	BYSTANDER	BYSTANDER	MALE	MALE	CUSTOMER	CUSTOMER	38	26	ARAB	BLACK	0
7	16	10	FAR	NO	19	BYSTANDER	BYSTANDER	FEMALE	MALE	CUSTOMER	CUSTOMER	26	26	WHITE	BLACK	0
7	16	11	FAR	NO	19	BYSTANDER	BYSTANDER	FEMALE	MALE	CUSTOMER	CUSTOMER	42	26	WHITE	BLACK	0
7	16	12	FAR	NO	19	BYSTANDER	BYSTANDER	FEMALE	MALE	CUSTOMER	CUSTOMER	34	26	HINDUSTAN	BLACK	0
7	16	13	FAR	NO	19	BYSTANDER	BYSTANDER	FEMALE	MALE	CUSTOMER	CUSTOMER	30	26	WHITE	BLACK	0
7	16	14	FAR	NO	19	BYSTANDER	BYSTANDER	FEMALE	MALE	CUSTOMER	CUSTOMER	34	26	WHITE	BLACK	0
7	16	15	FAR	NO	19	BYSTANDER	BYSTANDER	FEMALE	MALE	CUSTOMER	CUSTOMER	26	26	WHITE	BLACK	0
7	16	16		NO	19	BYSTANDER	BYSTANDER	MALE	MALE	CUSTOMER	CUSTOMER	26	26	BLACK	BLACK	1
7	16	17	FAR	NO	19	BYSTANDER	BYSTANDER	FEMALE	MALE	CUSTOMER	CUSTOMER	24	26	WHITE	BLACK	0
7	16	18	FAR	NO	19	BYSTANDER	BYSTANDER	FEMALE	MALE	CUSTOMER	CUSTOMER	22	26	WHITE	BLACK	0
7	16	19	FAR	NO	19	BYSTANDER	BYSTANDER	MALE	MALE	CUSTOMER	CUSTOMER	32	26	WHITE	BLACK	0
7	17	1	FAR	NO	19	BYSTANDER	BYSTANDER	FEMALE	FEMALE	EMPLOYEE	CUSTOMER	18	24	ARAB	WHITE	0
7	17	2	FAR	NO	19	VICTIM	BYSTANDER	FEMALE	FEMALE	EMPLOYEE	CUSTOMER	18	24	HINDUSTAN	WHITE	0
7	17	3	FAR	NO	19	BYSTANDER	BYSTANDER	FEMALE	FEMALE	CUSTOMER	CUSTOMER	22	24	WHITE	WHITE	0
7	17	4	FAR	NO	19	BYSTANDER	BYSTANDER	MALE	FEMALE	CUSTOMER	CUSTOMER	38	24	BLACK	WHITE	0
7	17	5	FAR	NO	19	BYSTANDER	BYSTANDER	MALE	FEMALE	CUSTOMER	CUSTOMER	35	24	WHITE	WHITE	0
7	17	6	FAR	NO	19	BYSTANDER	BYSTANDER	FEMALE	FEMALE	CUSTOMER	CUSTOMER	24	24	WHITE	WHITE	0
7	17	7	FAR	NO	19	BYSTANDER	BYSTANDER	FEMALE	FEMALE	CUSTOMER	CUSTOMER	38	24	WHITE	WHITE	0
7	17	8	FAR	NO	19	BYSTANDER	BYSTANDER	MALE	FEMALE	CUSTOMER	CUSTOMER	28	24	BLACK	WHITE	0
7	17	9	FAR	NO	19	BYSTANDER	BYSTANDER	MALE	FEMALE	CUSTOMER	CUSTOMER	38	24	ARAB	WHITE	0
7	17	10	FAR	NO	19	BYSTANDER	BYSTANDER	FEMALE	FEMALE	CUSTOMER	CUSTOMER	26	24	WHITE	WHITE	0
7	17	11	FAR	NO	19	BYSTANDER	BYSTANDER	FEMALE	FEMALE	CUSTOMER	CUSTOMER	42	24	WHITE	WHITE	0
7	17	12	FAR	NO	19	BYSTANDER	BYSTANDER	FEMALE	FEMALE	CUSTOMER	CUSTOMER	34	24	HINDUSTAN	WHITE	0
7	17	13	FAR	NO	19	BYSTANDER	BYSTANDER	FEMALE	FEMALE	CUSTOMER	CUSTOMER	30	24	WHITE	WHITE	0
7	17	14	FAR	NO	19	BYSTANDER	BYSTANDER	FEMALE	FEMALE	CUSTOMER	CUSTOMER	34	24	WHITE	WHITE	0
7	17	15	FAR	NO	19	BYSTANDER	BYSTANDER	FEMALE	FEMALE	CUSTOMER	CUSTOMER	26	24	WHITE	WHITE	0
7	17	16	FAR	NO	19	BYSTANDER	BYSTANDER	MALE	FEMALE	CUSTOMER	CUSTOMER	26	24	BLACK	WHITE	0
7	17	17		NO	19	BYSTANDER	BYSTANDER	FEMALE	FEMALE	CUSTOMER	CUSTOMER	24	24	WHITE	WHITE	1
7	17	18	FAR	NO	19	BYSTANDER	BYSTANDER	FEMALE	FEMALE	CUSTOMER	CUSTOMER	22	24	WHITE	WHITE	0
7	17	19	FAR	NO	19	BYSTANDER	BYSTANDER	MALE	FEMALE	CUSTOMER	CUSTOMER	32	24	WHITE	WHITE	0
7	18	1	FAR	NO	19	BYSTANDER	BYSTANDER	FEMALE	FEMALE	EMPLOYEE	CUSTOMER	18	22	ARAB	WHITE	0
7	18	2	FAR	NO	19	VICTIM	BYSTANDER	FEMALE	FEMALE	EMPLOYEE	CUSTOMER	18	22	HINDUSTAN	WHITE	0
7	18	3	FAR	NO	19	BYSTANDER	BYSTANDER	FEMALE	FEMALE	CUSTOMER	CUSTOMER	22	22	WHITE	WHITE	0
7	18	4	FAR	NO	19	BYSTANDER	BYSTANDER	MALE	FEMALE	CUSTOMER	CUSTOMER	38	22	BLACK	WHITE	0
7	18	5	FAR	NO	19	BYSTANDER	BYSTANDER	MALE	FEMALE	CUSTOMER	CUSTOMER	35	22	WHITE	WHITE	0
7	18	6	FAR	NO	19	BYSTANDER	BYSTANDER	FEMALE	FEMALE	CUSTOMER	CUSTOMER	24	22	WHITE	WHITE	0
7	18	7	FAR	NO	19	BYSTANDER	BYSTANDER	FEMALE	FEMALE	CUSTOMER	CUSTOMER	38	22	WHITE	WHITE	0
7	18	8	FAR	NO	19	BYSTANDER	BYSTANDER	MALE	FEMALE	CUSTOMER	CUSTOMER	28	22	BLACK	WHITE	0
7	18	9	FAR	NO	19	BYSTANDER	BYSTANDER	MALE	FEMALE	CUSTOMER	CUSTOMER	38	22	ARAB	WHITE	0
7	18	10	FAR	NO	19	BYSTANDER	BYSTANDER	FEMALE	FEMALE	CUSTOMER	CUSTOMER	26	22	WHITE	WHITE	0
7	18	11	FAR	NO	19	BYSTANDER	BYSTANDER	FEMALE	FEMALE	CUSTOMER	CUSTOMER	42	22	WHITE	WHITE	0
7	18	12	FAR	NO	19	BYSTANDER	BYSTANDER	FEMALE	FEMALE	CUSTOMER	CUSTOMER	34	22	HINDUSTAN	WHITE	0
7	18	13	FAR	NO	19	BYSTANDER	BYSTANDER	FEMALE	FEMALE	CUSTOMER	CUSTOMER	30	22	WHITE	WHITE	0
7	18	14	FAR	NO	19	BYSTANDER	BYSTANDER	FEMALE	FEMALE	CUSTOMER	CUSTOMER	34	22	WHITE	WHITE	0
7	18	15	FAR	NO	19	BYSTANDER	BYSTANDER	FEMALE	FEMALE	CUSTOMER	CUSTOMER	26	22	WHITE	WHITE	0
7	18	16	FAR	NO	19	BYSTANDER	BYSTANDER	MALE	FEMALE	CUSTOMER	CUSTOMER	26	22	BLACK	WHITE	0
7	18	17	FAR	NO	19	BYSTANDER	BYSTANDER	FEMALE	FEMALE	CUSTOMER	CUSTOMER	24	22	WHITE	WHITE	0
7	18	18		NO	19	BYSTANDER	BYSTANDER	FEMALE	FEMALE	CUSTOMER	CUSTOMER	22	22	WHITE	WHITE	1
7	18	19	FAR	NO	19	BYSTANDER	BYSTANDER	MALE	FEMALE	CUSTOMER	CUSTOMER	32	22	WHITE	WHITE	0
7	19	1	FAR	NO	19	BYSTANDER	BYSTANDER	FEMALE	MALE	EMPLOYEE	CUSTOMER	18	32	ARAB	WHITE	0
7	19	2	FAR	NO	19	VICTIM	BYSTANDER	FEMALE	MALE	EMPLOYEE	CUSTOMER	18	32	HINDUSTAN	WHITE	0
7	19	3	FAR	NO	19	BYSTANDER	BYSTANDER	FEMALE	MALE	CUSTOMER	CUSTOMER	22	32	WHITE	WHITE	0
7	19	4	FAR	NO	19	BYSTANDER	BYSTANDER	MALE	MALE	CUSTOMER	CUSTOMER	38	32	BLACK	WHITE	0
7	19	5	FAR	NO	19	BYSTANDER	BYSTANDER	MALE	MALE	CUSTOMER	CUSTOMER	35	32	WHITE	WHITE	0
7	19	6	FAR	NO	19	BYSTANDER	BYSTANDER	FEMALE	MALE	CUSTOMER	CUSTOMER	24	32	WHITE	WHITE	0
7	19	7	FAR	NO	19	BYSTANDER	BYSTANDER	FEMALE	MALE	CUSTOMER	CUSTOMER	38	32	WHITE	WHITE	0
7	19	8	FAR	NO	19	BYSTANDER	BYSTANDER	MALE	MALE	CUSTOMER	CUSTOMER	28	32	BLACK	WHITE	0
7	19	9	FAR	NO	19	BYSTANDER	BYSTANDER	MALE	MALE	CUSTOMER	CUSTOMER	38	32	ARAB	WHITE	0
7	19	10	FAR	NO	19	BYSTANDER	BYSTANDER	FEMALE	MALE	CUSTOMER	CUSTOMER	26	32	WHITE	WHITE	0
7	19	11	FAR	NO	19	BYSTANDER	BYSTANDER	FEMALE	MALE	CUSTOMER	CUSTOMER	42	32	WHITE	WHITE	0
7	19	12	FAR	NO	19	BYSTANDER	BYSTANDER	FEMALE	MALE	CUSTOMER	CUSTOMER	34	32	HINDUSTAN	WHITE	0
7	19	13	FAR	NO	19	BYSTANDER	BYSTANDER	FEMALE	MALE	CUSTOMER	CUSTOMER	30	32	WHITE	WHITE	0
7	19	14	FAR	NO	19	BYSTANDER	BYSTANDER	FEMALE	MALE	CUSTOMER	CUSTOMER	34	32	WHITE	WHITE	0
7	19	15	FAR	NO	19	BYSTANDER	BYSTANDER	FEMALE	MALE	CUSTOMER	CUSTOMER	26	32	WHITE	WHITE	0
7	19	16	FAR	NO	19	BYSTANDER	BYSTANDER	MALE	MALE	CUSTOMER	CUSTOMER	26	32	BLACK	WHITE	0
7	19	17	FAR	NO	19	BYSTANDER	BYSTANDER	FEMALE	MALE	CUSTOMER	CUSTOMER	24	32	WHITE	WHITE	0
7	19	18	FAR	NO	19	BYSTANDER	BYSTANDER	FEMALE	MALE	CUSTOMER	CUSTOMER	22	32	WHITE	WHITE	0
7	19	19		NO	19	BYSTANDER	BYSTANDER	MALE	MALE	CUSTOMER	CUSTOMER	32	32	WHITE	WHITE	1
8	1	1		NO	7	VICTIM	VICTIM	MALE	MALE	EMPLOYEE	EMPLOYEE	42	42	OTHER	OTHER	1
8	1	2	CLOSE	NO	7	VICTIM	VICTIM	MALE	MALE	EMPLOYEE	EMPLOYEE	38	42	OTHER	OTHER	0
8	1	3	FAR	NO	7	VICTIM	VICTIM	MALE	MALE	EMPLOYEE	EMPLOYEE	38	42	OTHER	OTHER	0
8	1	4	FAR	NO	7	BYSTANDER	VICTIM	MALE	MALE	CUSTOMER	EMPLOYEE	32	42	ARAB	OTHER	0
8	1	5	FAR	NO	7	BYSTANDER	VICTIM	MALE	MALE	CUSTOMER	EMPLOYEE	20	42	ARAB	OTHER	0
8	1	6	FAR	NO	7	BYSTANDER	VICTIM	MALE	MALE	CUSTOMER	EMPLOYEE	18	42	ARAB	OTHER	0
8	1	7	FAR	NO	7	BYSTANDER	VICTIM	MALE	MALE	CUSTOMER	EMPLOYEE	27	42	ARAB	OTHER	0
8	2	1	CLOSE	YES	7	VICTIM	VICTIM	MALE	MALE	EMPLOYEE	EMPLOYEE	42	38	OTHER	OTHER	0
8	2	2		NO	7	VICTIM	VICTIM	MALE	MALE	EMPLOYEE	EMPLOYEE	38	38	OTHER	OTHER	1
8	2	3	FAR	NO	7	VICTIM	VICTIM	MALE	MALE	EMPLOYEE	EMPLOYEE	38	38	OTHER	OTHER	0
8	2	4	FAR	NO	7	BYSTANDER	VICTIM	MALE	MALE	CUSTOMER	EMPLOYEE	32	38	ARAB	OTHER	0
8	2	5	FAR	NO	7	BYSTANDER	VICTIM	MALE	MALE	CUSTOMER	EMPLOYEE	20	38	ARAB	OTHER	0
8	2	6	FAR	NO	7	BYSTANDER	VICTIM	MALE	MALE	CUSTOMER	EMPLOYEE	18	38	ARAB	OTHER	0
8	2	7	FAR	NO	7	BYSTANDER	VICTIM	MALE	MALE	CUSTOMER	EMPLOYEE	27	38	ARAB	OTHER	0
8	3	1	FAR	NO	7	VICTIM	VICTIM	MALE	MALE	EMPLOYEE	EMPLOYEE	42	38	OTHER	OTHER	0
8	3	2	FAR	NO	7	VICTIM	VICTIM	MALE	MALE	EMPLOYEE	EMPLOYEE	38	38	OTHER	OTHER	0
8	3	3		NO	7	VICTIM	VICTIM	MALE	MALE	EMPLOYEE	EMPLOYEE	38	38	OTHER	OTHER	1
8	3	4	FAR	NO	7	BYSTANDER	VICTIM	MALE	MALE	CUSTOMER	EMPLOYEE	32	38	ARAB	OTHER	0
8	3	5	FAR	NO	7	BYSTANDER	VICTIM	MALE	MALE	CUSTOMER	EMPLOYEE	20	38	ARAB	OTHER	0
8	3	6	FAR	NO	7	BYSTANDER	VICTIM	MALE	MALE	CUSTOMER	EMPLOYEE	18	38	ARAB	OTHER	0
8	3	7	FAR	NO	7	BYSTANDER	VICTIM	MALE	MALE	CUSTOMER	EMPLOYEE	27	38	ARAB	OTHER	0
8	4	1	FAR	NO	7	VICTIM	BYSTANDER	MALE	MALE	EMPLOYEE	CUSTOMER	42	32	OTHER	ARAB	0
8	4	2	FAR	NO	7	VICTIM	BYSTANDER	MALE	MALE	EMPLOYEE	CUSTOMER	38	32	OTHER	ARAB	0
8	4	3	FAR	NO	7	VICTIM	BYSTANDER	MALE	MALE	EMPLOYEE	CUSTOMER	38	32	OTHER	ARAB	0
8	4	4		NO	7	BYSTANDER	BYSTANDER	MALE	MALE	CUSTOMER	CUSTOMER	32	32	ARAB	ARAB	1
8	4	5	FAR	NO	7	BYSTANDER	BYSTANDER	MALE	MALE	CUSTOMER	CUSTOMER	20	32	ARAB	ARAB	0
8	4	6	FAR	NO	7	BYSTANDER	BYSTANDER	MALE	MALE	CUSTOMER	CUSTOMER	18	32	ARAB	ARAB	0
8	4	7	FAR	NO	7	BYSTANDER	BYSTANDER	MALE	MALE	CUSTOMER	CUSTOMER	27	32	ARAB	ARAB	0
8	5	1	FAR	NO	7	VICTIM	BYSTANDER	MALE	MALE	EMPLOYEE	CUSTOMER	42	20	OTHER	ARAB	0
8	5	2	FAR	NO	7	VICTIM	BYSTANDER	MALE	MALE	EMPLOYEE	CUSTOMER	38	20	OTHER	ARAB	0
8	5	3	FAR	NO	7	VICTIM	BYSTANDER	MALE	MALE	EMPLOYEE	CUSTOMER	38	20	OTHER	ARAB	0
8	5	4	FAR	NO	7	BYSTANDER	BYSTANDER	MALE	MALE	CUSTOMER	CUSTOMER	32	20	ARAB	ARAB	0
8	5	5		NO	7	BYSTANDER	BYSTANDER	MALE	MALE	CUSTOMER	CUSTOMER	20	20	ARAB	ARAB	1
8	5	6	FAR	NO	7	BYSTANDER	BYSTANDER	MALE	MALE	CUSTOMER	CUSTOMER	18	20	ARAB	ARAB	0
8	5	7	FAR	NO	7	BYSTANDER	BYSTANDER	MALE	MALE	CUSTOMER	CUSTOMER	27	20	ARAB	ARAB	0
8	6	1	FAR	NO	7	VICTIM	BYSTANDER	MALE	MALE	EMPLOYEE	CUSTOMER	42	18	OTHER	ARAB	0
8	6	2	FAR	NO	7	VICTIM	BYSTANDER	MALE	MALE	EMPLOYEE	CUSTOMER	38	18	OTHER	ARAB	0
8	6	3	FAR	NO	7	VICTIM	BYSTANDER	MALE	MALE	EMPLOYEE	CUSTOMER	38	18	OTHER	ARAB	0
8	6	4	FAR	NO	7	BYSTANDER	BYSTANDER	MALE	MALE	CUSTOMER	CUSTOMER	32	18	ARAB	ARAB	0
8	6	5	FAR	NO	7	BYSTANDER	BYSTANDER	MALE	MALE	CUSTOMER	CUSTOMER	20	18	ARAB	ARAB	0
8	6	6		NO	7	BYSTANDER	BYSTANDER	MALE	MALE	CUSTOMER	CUSTOMER	18	18	ARAB	ARAB	1
8	6	7	FAR	NO	7	BYSTANDER	BYSTANDER	MALE	MALE	CUSTOMER	CUSTOMER	27	18	ARAB	ARAB	0
8	7	1	FAR	NO	7	VICTIM	BYSTANDER	MALE	MALE	EMPLOYEE	CUSTOMER	42	27	OTHER	ARAB	0
8	7	2	FAR	NO	7	VICTIM	BYSTANDER	MALE	MALE	EMPLOYEE	CUSTOMER	38	27	OTHER	ARAB	0
8	7	3	FAR	NO	7	VICTIM	BYSTANDER	MALE	MALE	EMPLOYEE	CUSTOMER	38	27	OTHER	ARAB	0
8	7	4	FAR	NO	7	BYSTANDER	BYSTANDER	MALE	MALE	CUSTOMER	CUSTOMER	32	27	ARAB	ARAB	0
8	7	5	FAR	NO	7	BYSTANDER	BYSTANDER	MALE	MALE	CUSTOMER	CUSTOMER	20	27	ARAB	ARAB	0
8	7	6	FAR	NO	7	BYSTANDER	BYSTANDER	MALE	MALE	CUSTOMER	CUSTOMER	18	27	ARAB	ARAB	0
8	7	7		NO	7	BYSTANDER	BYSTANDER	MALE	MALE	CUSTOMER	CUSTOMER	27	27	ARAB	ARAB	1
9	1	1		NO	3	VICTIM	VICTIM	MALE	MALE	EMPLOYEE	EMPLOYEE	26	26	WHITE	WHITE	1
9	1	2	CLOSE	YES	3	VICTIM	VICTIM	FEMALE	MALE	EMPLOYEE	EMPLOYEE	38	26	WHITE	WHITE	0
9	1	3	CLOSE	YES	3	VICTIM	VICTIM	FEMALE	MALE	EMPLOYEE	EMPLOYEE	24	26	WHITE	WHITE	0
9	2	1	CLOSE	NO	3	VICTIM	VICTIM	MALE	FEMALE	EMPLOYEE	EMPLOYEE	26	38	WHITE	WHITE	0
9	2	2		NO	3	VICTIM	VICTIM	FEMALE	FEMALE	EMPLOYEE	EMPLOYEE	38	38	WHITE	WHITE	1
9	2	3	CLOSE	NO	3	VICTIM	VICTIM	FEMALE	FEMALE	EMPLOYEE	EMPLOYEE	24	38	WHITE	WHITE	0
9	3	1	CLOSE	NO	3	VICTIM	VICTIM	MALE	FEMALE	EMPLOYEE	EMPLOYEE	26	24	WHITE	WHITE	0
9	3	2	CLOSE	NO	3	VICTIM	VICTIM	FEMALE	FEMALE	EMPLOYEE	EMPLOYEE	38	24	WHITE	WHITE	0
9	3	3		NO	3	VICTIM	VICTIM	FEMALE	FEMALE	EMPLOYEE	EMPLOYEE	24	24	WHITE	WHITE	1
10	1	1		NO	8	VICTIM	VICTIM	FEMALE	FEMALE	EMPLOYEE	EMPLOYEE	18	18	WHITE	WHITE	1
10	1	2	FAR	NO	8	BYSTANDER	VICTIM	FEMALE	FEMALE	EMPLOYEE	EMPLOYEE	20	18	ARAB	WHITE	0
10	1	3	FAR	NO	8	BYSTANDER	VICTIM	MALE	FEMALE	EMPLOYEE	EMPLOYEE	18	18	ARAB	WHITE	0
10	1	4	FAR	NO	8	BYSTANDER	VICTIM	MALE	FEMALE	CUSTOMER	EMPLOYEE	42	18	WHITE	WHITE	0
10	1	5	FAR	NO	8	BYSTANDER	VICTIM	MALE	FEMALE	CUSTOMER	EMPLOYEE	56	18	WHITE	WHITE	0
10	1	6	FAR	NO	8	VICTIM	VICTIM	MALE	FEMALE	CUSTOMER	EMPLOYEE	36	18	BLACK	WHITE	0
10	1	7	FAR	NO	8	VICTIM	VICTIM	MALE	FEMALE	CUSTOMER	EMPLOYEE	26	18	WHITE	WHITE	0
10	1	8	FAR	NO	8	VICTIM	VICTIM	FEMALE	FEMALE	CUSTOMER	EMPLOYEE	23	18	WHITE	WHITE	0
10	2	1	FAR	YES	8	VICTIM	BYSTANDER	FEMALE	FEMALE	EMPLOYEE	EMPLOYEE	18	20	WHITE	ARAB	0
10	2	2		NO	8	BYSTANDER	BYSTANDER	FEMALE	FEMALE	EMPLOYEE	EMPLOYEE	20	20	ARAB	ARAB	1
10	2	3	FAR	NO	8	BYSTANDER	BYSTANDER	MALE	FEMALE	EMPLOYEE	EMPLOYEE	18	20	ARAB	ARAB	0
10	2	4	FAR	NO	8	BYSTANDER	BYSTANDER	MALE	FEMALE	CUSTOMER	EMPLOYEE	42	20	WHITE	ARAB	0
10	2	5	FAR	NO	8	BYSTANDER	BYSTANDER	MALE	FEMALE	CUSTOMER	EMPLOYEE	56	20	WHITE	ARAB	0
10	2	6	FAR	NO	8	VICTIM	BYSTANDER	MALE	FEMALE	CUSTOMER	EMPLOYEE	36	20	BLACK	ARAB	0
10	2	7	FAR	NO	8	VICTIM	BYSTANDER	MALE	FEMALE	CUSTOMER	EMPLOYEE	26	20	WHITE	ARAB	0
10	2	8	FAR	NO	8	VICTIM	BYSTANDER	FEMALE	FEMALE	CUSTOMER	EMPLOYEE	23	20	WHITE	ARAB	0
10	3	1	FAR	NO	8	VICTIM	BYSTANDER	FEMALE	MALE	EMPLOYEE	EMPLOYEE	18	18	WHITE	ARAB	0
10	3	2	FAR	NO	8	BYSTANDER	BYSTANDER	FEMALE	MALE	EMPLOYEE	EMPLOYEE	20	18	ARAB	ARAB	0
10	3	3		NO	8	BYSTANDER	BYSTANDER	MALE	MALE	EMPLOYEE	EMPLOYEE	18	18	ARAB	ARAB	1
10	3	4	FAR	NO	8	BYSTANDER	BYSTANDER	MALE	MALE	CUSTOMER	EMPLOYEE	42	18	WHITE	ARAB	0
10	3	5	FAR	NO	8	BYSTANDER	BYSTANDER	MALE	MALE	CUSTOMER	EMPLOYEE	56	18	WHITE	ARAB	0
10	3	6	FAR	NO	8	VICTIM	BYSTANDER	MALE	MALE	CUSTOMER	EMPLOYEE	36	18	BLACK	ARAB	0
10	3	7	FAR	NO	8	VICTIM	BYSTANDER	MALE	MALE	CUSTOMER	EMPLOYEE	26	18	WHITE	ARAB	0
10	3	8	FAR	NO	8	VICTIM	BYSTANDER	FEMALE	MALE	CUSTOMER	EMPLOYEE	23	18	WHITE	ARAB	0
10	4	1	FAR	NO	8	VICTIM	BYSTANDER	FEMALE	MALE	EMPLOYEE	CUSTOMER	18	42	WHITE	WHITE	0
10	4	2	FAR	NO	8	BYSTANDER	BYSTANDER	FEMALE	MALE	EMPLOYEE	CUSTOMER	20	42	ARAB	WHITE	0
10	4	3	FAR	NO	8	BYSTANDER	BYSTANDER	MALE	MALE	EMPLOYEE	CUSTOMER	18	42	ARAB	WHITE	0
10	4	4		NO	8	BYSTANDER	BYSTANDER	MALE	MALE	CUSTOMER	CUSTOMER	42	42	WHITE	WHITE	1
10	4	5	FAR	NO	8	BYSTANDER	BYSTANDER	MALE	MALE	CUSTOMER	CUSTOMER	56	42	WHITE	WHITE	0
10	4	6	FAR	NO	8	VICTIM	BYSTANDER	MALE	MALE	CUSTOMER	CUSTOMER	36	42	BLACK	WHITE	0
10	4	7	FAR	NO	8	VICTIM	BYSTANDER	MALE	MALE	CUSTOMER	CUSTOMER	26	42	WHITE	WHITE	0
10	4	8	FAR	NO	8	VICTIM	BYSTANDER	FEMALE	MALE	CUSTOMER	CUSTOMER	23	42	WHITE	WHITE	0
10	5	1	FAR	NO	8	VICTIM	BYSTANDER	FEMALE	MALE	EMPLOYEE	CUSTOMER	18	56	WHITE	WHITE	0
10	5	2	FAR	NO	8	BYSTANDER	BYSTANDER	FEMALE	MALE	EMPLOYEE	CUSTOMER	20	56	ARAB	WHITE	0
10	5	3	FAR	NO	8	BYSTANDER	BYSTANDER	MALE	MALE	EMPLOYEE	CUSTOMER	18	56	ARAB	WHITE	0
10	5	4	FAR	NO	8	BYSTANDER	BYSTANDER	MALE	MALE	CUSTOMER	CUSTOMER	42	56	WHITE	WHITE	0
10	5	5		NO	8	BYSTANDER	BYSTANDER	MALE	MALE	CUSTOMER	CUSTOMER	56	56	WHITE	WHITE	1
10	5	6	FAR	NO	8	VICTIM	BYSTANDER	MALE	MALE	CUSTOMER	CUSTOMER	36	56	BLACK	WHITE	0
10	5	7	FAR	NO	8	VICTIM	BYSTANDER	MALE	MALE	CUSTOMER	CUSTOMER	26	56	WHITE	WHITE	0
10	5	8	FAR	NO	8	VICTIM	BYSTANDER	FEMALE	MALE	CUSTOMER	CUSTOMER	23	56	WHITE	WHITE	0
10	6	1	FAR	NO	8	VICTIM	VICTIM	FEMALE	MALE	EMPLOYEE	CUSTOMER	18	36	WHITE	BLACK	0
10	6	2	FAR	NO	8	BYSTANDER	VICTIM	FEMALE	MALE	EMPLOYEE	CUSTOMER	20	36	ARAB	BLACK	0
10	6	3	FAR	NO	8	BYSTANDER	VICTIM	MALE	MALE	EMPLOYEE	CUSTOMER	18	36	ARAB	BLACK	0
10	6	4	FAR	NO	8	BYSTANDER	VICTIM	MALE	MALE	CUSTOMER	CUSTOMER	42	36	WHITE	BLACK	0
10	6	5	FAR	NO	8	BYSTANDER	VICTIM	MALE	MALE	CUSTOMER	CUSTOMER	56	36	WHITE	BLACK	0
10	6	6		NO	8	VICTIM	VICTIM	MALE	MALE	CUSTOMER	CUSTOMER	36	36	BLACK	BLACK	1
10	6	7	FAR	NO	8	VICTIM	VICTIM	MALE	MALE	CUSTOMER	CUSTOMER	26	36	WHITE	BLACK	0
10	6	8	FAR	NO	8	VICTIM	VICTIM	FEMALE	MALE	CUSTOMER	CUSTOMER	23	36	WHITE	BLACK	0
10	7	1	FAR	NO	8	VICTIM	VICTIM	FEMALE	MALE	EMPLOYEE	CUSTOMER	18	26	WHITE	WHITE	0
10	7	2	FAR	NO	8	BYSTANDER	VICTIM	FEMALE	MALE	EMPLOYEE	CUSTOMER	20	26	ARAB	WHITE	0
10	7	3	FAR	NO	8	BYSTANDER	VICTIM	MALE	MALE	EMPLOYEE	CUSTOMER	18	26	ARAB	WHITE	0
10	7	4	FAR	NO	8	BYSTANDER	VICTIM	MALE	MALE	CUSTOMER	CUSTOMER	42	26	WHITE	WHITE	0
10	7	5	FAR	NO	8	BYSTANDER	VICTIM	MALE	MALE	CUSTOMER	CUSTOMER	56	26	WHITE	WHITE	0
10	7	6	FAR	NO	8	VICTIM	VICTIM	MALE	MALE	CUSTOMER	CUSTOMER	36	26	BLACK	WHITE	0
10	7	7		NO	8	VICTIM	VICTIM	MALE	MALE	CUSTOMER	CUSTOMER	26	26	WHITE	WHITE	1
10	7	8	CLOSE	NO	8	VICTIM	VICTIM	FEMALE	MALE	CUSTOMER	CUSTOMER	23	26	WHITE	WHITE	0
10	8	1	FAR	NO	8	VICTIM	VICTIM	FEMALE	FEMALE	EMPLOYEE	CUSTOMER	18	23	WHITE	WHITE	0
10	8	2	FAR	NO	8	BYSTANDER	VICTIM	FEMALE	FEMALE	EMPLOYEE	CUSTOMER	20	23	ARAB	WHITE	0
10	8	3	FAR	NO	8	BYSTANDER	VICTIM	MALE	FEMALE	EMPLOYEE	CUSTOMER	18	23	ARAB	WHITE	0
10	8	4	FAR	NO	8	BYSTANDER	VICTIM	MALE	FEMALE	CUSTOMER	CUSTOMER	42	23	WHITE	WHITE	0
10	8	5	FAR	NO	8	BYSTANDER	VICTIM	MALE	FEMALE	CUSTOMER	CUSTOMER	56	23	WHITE	WHITE	0
10	8	6	FAR	NO	8	VICTIM	VICTIM	MALE	FEMALE	CUSTOMER	CUSTOMER	36	23	BLACK	WHITE	0
10	8	7	CLOSE	NO	8	VICTIM	VICTIM	MALE	FEMALE	CUSTOMER	CUSTOMER	26	23	WHITE	WHITE	0
10	8	8		NO	8	VICTIM	VICTIM	FEMALE	FEMALE	CUSTOMER	CUSTOMER	23	23	WHITE	WHITE	1
13	1	1		NO	15	VICTIM	VICTIM	FEMALE	FEMALE	EMPLOYEE	EMPLOYEE	16	16	ARAB	ARAB	1
13	1	2	FAR	NO	15	BYSTANDER	VICTIM	MALE	FEMALE	CUSTOMER	EMPLOYEE	45	16	WHITE	ARAB	0
13	1	3	FAR	NO	15	BYSTANDER	VICTIM	MALE	FEMALE	CUSTOMER	EMPLOYEE	40	16	HINDUSTAN	ARAB	0
13	1	4	FAR	NO	15	BYSTANDER	VICTIM	MALE	FEMALE	EMPLOYEE	EMPLOYEE	20	16	ARAB	ARAB	0
13	1	5	CLOSE	NO	15	BYSTANDER	VICTIM	FEMALE	FEMALE	CUSTOMER	EMPLOYEE	25	16	WHITE	ARAB	0
13	1	6	FAR	NO	15	BYSTANDER	VICTIM	FEMALE	FEMALE	EMPLOYEE	EMPLOYEE	16	16	WHITE	ARAB	0
13	1	7	FAR	NO	15	BYSTANDER	VICTIM	FEMALE	FEMALE	EMPLOYEE	EMPLOYEE	20	16	WHITE	ARAB	0
13	1	8	CLOSE	NO	15	VICTIM	VICTIM	FEMALE	FEMALE	CUSTOMER	EMPLOYEE	25	16	WHITE	ARAB	0
13	1	9	FAR	NO	15	BYSTANDER	VICTIM	MALE	FEMALE	CUSTOMER	EMPLOYEE	20	16	WHITE	ARAB	0
13	1	10	FAR	NO	15	BYSTANDER	VICTIM	MALE	FEMALE	CUSTOMER	EMPLOYEE	23	16	WHITE	ARAB	0
13	1	11	FAR	NO	15	BYSTANDER	VICTIM	FEMALE	FEMALE	CUSTOMER	EMPLOYEE	40	16	ARAB	ARAB	0
13	1	12	FAR	NO	15	BYSTANDER	VICTIM	FEMALE	FEMALE	CUSTOMER	EMPLOYEE	32	16	WHITE	ARAB	0
13	1	13	FAR	NO	15	BYSTANDER	VICTIM	MALE	FEMALE	EMPLOYEE	EMPLOYEE	18	16	ARAB	ARAB	0
13	1	14	FAR	NO	15	BYSTANDER	VICTIM	MALE	FEMALE	CUSTOMER	EMPLOYEE	30	16	WHITE	ARAB	0
13	1	15	FAR	NO	15	BYSTANDER	VICTIM	MALE	FEMALE	CUSTOMER	EMPLOYEE	23	16	WHITE	ARAB	0
13	2	1	FAR	NO	15	VICTIM	BYSTANDER	FEMALE	MALE	EMPLOYEE	CUSTOMER	16	45	ARAB	WHITE	0
13	2	2		NO	15	BYSTANDER	BYSTANDER	MALE	MALE	CUSTOMER	CUSTOMER	45	45	WHITE	WHITE	1
13	2	3	FAR	NO	15	BYSTANDER	BYSTANDER	MALE	MALE	CUSTOMER	CUSTOMER	40	45	HINDUSTAN	WHITE	0
13	2	4	FAR	NO	15	BYSTANDER	BYSTANDER	MALE	MALE	EMPLOYEE	CUSTOMER	20	45	ARAB	WHITE	0
13	2	5	FAR	NO	15	BYSTANDER	BYSTANDER	FEMALE	MALE	CUSTOMER	CUSTOMER	25	45	WHITE	WHITE	0
13	2	6	FAR	NO	15	BYSTANDER	BYSTANDER	FEMALE	MALE	EMPLOYEE	CUSTOMER	16	45	WHITE	WHITE	0
13	2	7	FAR	NO	15	BYSTANDER	BYSTANDER	FEMALE	MALE	EMPLOYEE	CUSTOMER	20	45	WHITE	WHITE	0
13	2	8	FAR	NO	15	VICTIM	BYSTANDER	FEMALE	MALE	CUSTOMER	CUSTOMER	25	45	WHITE	WHITE	0
13	2	9	FAR	NO	15	BYSTANDER	BYSTANDER	MALE	MALE	CUSTOMER	CUSTOMER	20	45	WHITE	WHITE	0
13	2	10	CLOSE	NO	15	BYSTANDER	BYSTANDER	MALE	MALE	CUSTOMER	CUSTOMER	23	45	WHITE	WHITE	0
13	2	11	FAR	NO	15	BYSTANDER	BYSTANDER	FEMALE	MALE	CUSTOMER	CUSTOMER	40	45	ARAB	WHITE	0
13	2	12	FAR	NO	15	BYSTANDER	BYSTANDER	FEMALE	MALE	CUSTOMER	CUSTOMER	32	45	WHITE	WHITE	0
13	2	13	FAR	NO	15	BYSTANDER	BYSTANDER	MALE	MALE	EMPLOYEE	CUSTOMER	18	45	ARAB	WHITE	0
13	2	14	FAR	NO	15	BYSTANDER	BYSTANDER	MALE	MALE	CUSTOMER	CUSTOMER	30	45	WHITE	WHITE	0
13	2	15	FAR	NO	15	BYSTANDER	BYSTANDER	MALE	MALE	CUSTOMER	CUSTOMER	23	45	WHITE	WHITE	0
13	3	1	FAR	NO	15	VICTIM	BYSTANDER	FEMALE	MALE	EMPLOYEE	CUSTOMER	16	40	ARAB	HINDUSTAN	0
13	3	2	FAR	NO	15	BYSTANDER	BYSTANDER	MALE	MALE	CUSTOMER	CUSTOMER	45	40	WHITE	HINDUSTAN	0
13	3	3		NO	15	BYSTANDER	BYSTANDER	MALE	MALE	CUSTOMER	CUSTOMER	40	40	HINDUSTAN	HINDUSTAN	1
13	3	4	FAR	NO	15	BYSTANDER	BYSTANDER	MALE	MALE	EMPLOYEE	CUSTOMER	20	40	ARAB	HINDUSTAN	0
13	3	5	FAR	NO	15	BYSTANDER	BYSTANDER	FEMALE	MALE	CUSTOMER	CUSTOMER	25	40	WHITE	HINDUSTAN	0
13	3	6	FAR	NO	15	BYSTANDER	BYSTANDER	FEMALE	MALE	EMPLOYEE	CUSTOMER	16	40	WHITE	HINDUSTAN	0
13	3	7	FAR	NO	15	BYSTANDER	BYSTANDER	FEMALE	MALE	EMPLOYEE	CUSTOMER	20	40	WHITE	HINDUSTAN	0
13	3	8	FAR	NO	15	VICTIM	BYSTANDER	FEMALE	MALE	CUSTOMER	CUSTOMER	25	40	WHITE	HINDUSTAN	0
13	3	9	FAR	NO	15	BYSTANDER	BYSTANDER	MALE	MALE	CUSTOMER	CUSTOMER	20	40	WHITE	HINDUSTAN	0
13	3	10	FAR	NO	15	BYSTANDER	BYSTANDER	MALE	MALE	CUSTOMER	CUSTOMER	23	40	WHITE	HINDUSTAN	0
13	3	11	FAR	NO	15	BYSTANDER	BYSTANDER	FEMALE	MALE	CUSTOMER	CUSTOMER	40	40	ARAB	HINDUSTAN	0
13	3	12	FAR	NO	15	BYSTANDER	BYSTANDER	FEMALE	MALE	CUSTOMER	CUSTOMER	32	40	WHITE	HINDUSTAN	0
13	3	13	FAR	NO	15	BYSTANDER	BYSTANDER	MALE	MALE	EMPLOYEE	CUSTOMER	18	40	ARAB	HINDUSTAN	0
13	3	14	FAR	NO	15	BYSTANDER	BYSTANDER	MALE	MALE	CUSTOMER	CUSTOMER	30	40	WHITE	HINDUSTAN	0
13	3	15	FAR	NO	15	BYSTANDER	BYSTANDER	MALE	MALE	CUSTOMER	CUSTOMER	23	40	WHITE	HINDUSTAN	0
13	4	1	FAR	NO	15	VICTIM	BYSTANDER	FEMALE	MALE	EMPLOYEE	EMPLOYEE	16	20	ARAB	ARAB	0
13	4	2	FAR	NO	15	BYSTANDER	BYSTANDER	MALE	MALE	CUSTOMER	EMPLOYEE	45	20	WHITE	ARAB	0
13	4	3	FAR	NO	15	BYSTANDER	BYSTANDER	MALE	MALE	CUSTOMER	EMPLOYEE	40	20	HINDUSTAN	ARAB	0
13	4	4		NO	15	BYSTANDER	BYSTANDER	MALE	MALE	EMPLOYEE	EMPLOYEE	20	20	ARAB	ARAB	1
13	4	5	FAR	NO	15	BYSTANDER	BYSTANDER	FEMALE	MALE	CUSTOMER	EMPLOYEE	25	20	WHITE	ARAB	0
13	4	6	FAR	NO	15	BYSTANDER	BYSTANDER	FEMALE	MALE	EMPLOYEE	EMPLOYEE	16	20	WHITE	ARAB	0
13	4	7	FAR	NO	15	BYSTANDER	BYSTANDER	FEMALE	MALE	EMPLOYEE	EMPLOYEE	20	20	WHITE	ARAB	0
13	4	8	FAR	NO	15	VICTIM	BYSTANDER	FEMALE	MALE	CUSTOMER	EMPLOYEE	25	20	WHITE	ARAB	0
13	4	9	FAR	NO	15	BYSTANDER	BYSTANDER	MALE	MALE	CUSTOMER	EMPLOYEE	20	20	WHITE	ARAB	0
13	4	10	FAR	NO	15	BYSTANDER	BYSTANDER	MALE	MALE	CUSTOMER	EMPLOYEE	23	20	WHITE	ARAB	0
13	4	11	FAR	NO	15	BYSTANDER	BYSTANDER	FEMALE	MALE	CUSTOMER	EMPLOYEE	40	20	ARAB	ARAB	0
13	4	12	FAR	NO	15	BYSTANDER	BYSTANDER	FEMALE	MALE	CUSTOMER	EMPLOYEE	32	20	WHITE	ARAB	0
13	4	13	FAR	NO	15	BYSTANDER	BYSTANDER	MALE	MALE	EMPLOYEE	EMPLOYEE	18	20	ARAB	ARAB	0
13	4	14	FAR	NO	15	BYSTANDER	BYSTANDER	MALE	MALE	CUSTOMER	EMPLOYEE	30	20	WHITE	ARAB	0
13	4	15	FAR	NO	15	BYSTANDER	BYSTANDER	MALE	MALE	CUSTOMER	EMPLOYEE	23	20	WHITE	ARAB	0
13	5	1	CLOSE	YES	15	VICTIM	BYSTANDER	FEMALE	FEMALE	EMPLOYEE	CUSTOMER	16	25	ARAB	WHITE	0
13	5	2	FAR	NO	15	BYSTANDER	BYSTANDER	MALE	FEMALE	CUSTOMER	CUSTOMER	45	25	WHITE	WHITE	0
13	5	3	FAR	NO	15	BYSTANDER	BYSTANDER	MALE	FEMALE	CUSTOMER	CUSTOMER	40	25	HINDUSTAN	WHITE	0
13	5	4	FAR	NO	15	BYSTANDER	BYSTANDER	MALE	FEMALE	EMPLOYEE	CUSTOMER	20	25	ARAB	WHITE	0
13	5	5		NO	15	BYSTANDER	BYSTANDER	FEMALE	FEMALE	CUSTOMER	CUSTOMER	25	25	WHITE	WHITE	1
13	5	6	FAR	NO	15	BYSTANDER	BYSTANDER	FEMALE	FEMALE	EMPLOYEE	CUSTOMER	16	25	WHITE	WHITE	0
13	5	7	FAR	NO	15	BYSTANDER	BYSTANDER	FEMALE	FEMALE	EMPLOYEE	CUSTOMER	20	25	WHITE	WHITE	0
13	5	8	FAR	NO	15	VICTIM	BYSTANDER	FEMALE	FEMALE	CUSTOMER	CUSTOMER	25	25	WHITE	WHITE	0
13	5	9	FAR	NO	15	BYSTANDER	BYSTANDER	MALE	FEMALE	CUSTOMER	CUSTOMER	20	25	WHITE	WHITE	0
13	5	10	FAR	NO	15	BYSTANDER	BYSTANDER	MALE	FEMALE	CUSTOMER	CUSTOMER	23	25	WHITE	WHITE	0
13	5	11	FAR	NO	15	BYSTANDER	BYSTANDER	FEMALE	FEMALE	CUSTOMER	CUSTOMER	40	25	ARAB	WHITE	0
13	5	12	FAR	NO	15	BYSTANDER	BYSTANDER	FEMALE	FEMALE	CUSTOMER	CUSTOMER	32	25	WHITE	WHITE	0
13	5	13	FAR	NO	15	BYSTANDER	BYSTANDER	MALE	FEMALE	EMPLOYEE	CUSTOMER	18	25	ARAB	WHITE	0
13	5	14	FAR	NO	15	BYSTANDER	BYSTANDER	MALE	FEMALE	CUSTOMER	CUSTOMER	30	25	WHITE	WHITE	0
13	5	15	FAR	NO	15	BYSTANDER	BYSTANDER	MALE	FEMALE	CUSTOMER	CUSTOMER	23	25	WHITE	WHITE	0
13	6	1	FAR	YES	15	VICTIM	BYSTANDER	FEMALE	FEMALE	EMPLOYEE	EMPLOYEE	16	16	ARAB	WHITE	0
13	6	2	FAR	NO	15	BYSTANDER	BYSTANDER	MALE	FEMALE	CUSTOMER	EMPLOYEE	45	16	WHITE	WHITE	0
13	6	3	FAR	NO	15	BYSTANDER	BYSTANDER	MALE	FEMALE	CUSTOMER	EMPLOYEE	40	16	HINDUSTAN	WHITE	0
13	6	4	FAR	NO	15	BYSTANDER	BYSTANDER	MALE	FEMALE	EMPLOYEE	EMPLOYEE	20	16	ARAB	WHITE	0
13	6	5	FAR	NO	15	BYSTANDER	BYSTANDER	FEMALE	FEMALE	CUSTOMER	EMPLOYEE	25	16	WHITE	WHITE	0
13	6	6		NO	15	BYSTANDER	BYSTANDER	FEMALE	FEMALE	EMPLOYEE	EMPLOYEE	16	16	WHITE	WHITE	1
13	6	7	FAR	NO	15	BYSTANDER	BYSTANDER	FEMALE	FEMALE	EMPLOYEE	EMPLOYEE	20	16	WHITE	WHITE	0
13	6	8	FAR	NO	15	VICTIM	BYSTANDER	FEMALE	FEMALE	CUSTOMER	EMPLOYEE	25	16	WHITE	WHITE	0
13	6	9	FAR	NO	15	BYSTANDER	BYSTANDER	MALE	FEMALE	CUSTOMER	EMPLOYEE	20	16	WHITE	WHITE	0
13	6	10	FAR	NO	15	BYSTANDER	BYSTANDER	MALE	FEMALE	CUSTOMER	EMPLOYEE	23	16	WHITE	WHITE	0
13	6	11	FAR	NO	15	BYSTANDER	BYSTANDER	FEMALE	FEMALE	CUSTOMER	EMPLOYEE	40	16	ARAB	WHITE	0
13	6	12	FAR	NO	15	BYSTANDER	BYSTANDER	FEMALE	FEMALE	CUSTOMER	EMPLOYEE	32	16	WHITE	WHITE	0
13	6	13	FAR	NO	15	BYSTANDER	BYSTANDER	MALE	FEMALE	EMPLOYEE	EMPLOYEE	18	16	ARAB	WHITE	0
13	6	14	FAR	NO	15	BYSTANDER	BYSTANDER	MALE	FEMALE	CUSTOMER	EMPLOYEE	30	16	WHITE	WHITE	0
13	6	15	FAR	NO	15	BYSTANDER	BYSTANDER	MALE	FEMALE	CUSTOMER	EMPLOYEE	23	16	WHITE	WHITE	0
13	7	1	FAR	NO	15	VICTIM	BYSTANDER	FEMALE	FEMALE	EMPLOYEE	EMPLOYEE	16	20	ARAB	WHITE	0
13	7	2	FAR	NO	15	BYSTANDER	BYSTANDER	MALE	FEMALE	CUSTOMER	EMPLOYEE	45	20	WHITE	WHITE	0
13	7	3	FAR	NO	15	BYSTANDER	BYSTANDER	MALE	FEMALE	CUSTOMER	EMPLOYEE	40	20	HINDUSTAN	WHITE	0
13	7	4	FAR	NO	15	BYSTANDER	BYSTANDER	MALE	FEMALE	EMPLOYEE	EMPLOYEE	20	20	ARAB	WHITE	0
13	7	5	FAR	NO	15	BYSTANDER	BYSTANDER	FEMALE	FEMALE	CUSTOMER	EMPLOYEE	25	20	WHITE	WHITE	0
13	7	6	FAR	NO	15	BYSTANDER	BYSTANDER	FEMALE	FEMALE	EMPLOYEE	EMPLOYEE	16	20	WHITE	WHITE	0
13	7	7		NO	15	BYSTANDER	BYSTANDER	FEMALE	FEMALE	EMPLOYEE	EMPLOYEE	20	20	WHITE	WHITE	1
13	7	8	CLOSE	NO	15	VICTIM	BYSTANDER	FEMALE	FEMALE	CUSTOMER	EMPLOYEE	25	20	WHITE	WHITE	0
13	7	9	FAR	NO	15	BYSTANDER	BYSTANDER	MALE	FEMALE	CUSTOMER	EMPLOYEE	20	20	WHITE	WHITE	0
13	7	10	FAR	NO	15	BYSTANDER	BYSTANDER	MALE	FEMALE	CUSTOMER	EMPLOYEE	23	20	WHITE	WHITE	0
13	7	11	FAR	NO	15	BYSTANDER	BYSTANDER	FEMALE	FEMALE	CUSTOMER	EMPLOYEE	40	20	ARAB	WHITE	0
13	7	12	FAR	NO	15	BYSTANDER	BYSTANDER	FEMALE	FEMALE	CUSTOMER	EMPLOYEE	32	20	WHITE	WHITE	0
13	7	13	FAR	NO	15	BYSTANDER	BYSTANDER	MALE	FEMALE	EMPLOYEE	EMPLOYEE	18	20	ARAB	WHITE	0
13	7	14	FAR	NO	15	BYSTANDER	BYSTANDER	MALE	FEMALE	CUSTOMER	EMPLOYEE	30	20	WHITE	WHITE	0
13	7	15	FAR	NO	15	BYSTANDER	BYSTANDER	MALE	FEMALE	CUSTOMER	EMPLOYEE	23	20	WHITE	WHITE	0
13	8	1	CLOSE	NO	15	VICTIM	VICTIM	FEMALE	FEMALE	EMPLOYEE	CUSTOMER	16	25	ARAB	WHITE	0
13	8	2	FAR	NO	15	BYSTANDER	VICTIM	MALE	FEMALE	CUSTOMER	CUSTOMER	45	25	WHITE	WHITE	0
13	8	3	FAR	NO	15	BYSTANDER	VICTIM	MALE	FEMALE	CUSTOMER	CUSTOMER	40	25	HINDUSTAN	WHITE	0
13	8	4	FAR	NO	15	BYSTANDER	VICTIM	MALE	FEMALE	EMPLOYEE	CUSTOMER	20	25	ARAB	WHITE	0
13	8	5	FAR	NO	15	BYSTANDER	VICTIM	FEMALE	FEMALE	CUSTOMER	CUSTOMER	25	25	WHITE	WHITE	0
13	8	6	FAR	NO	15	BYSTANDER	VICTIM	FEMALE	FEMALE	EMPLOYEE	CUSTOMER	16	25	WHITE	WHITE	0
13	8	7	CLOSE	NO	15	BYSTANDER	VICTIM	FEMALE	FEMALE	EMPLOYEE	CUSTOMER	20	25	WHITE	WHITE	0
13	8	8		NO	15	VICTIM	VICTIM	FEMALE	FEMALE	CUSTOMER	CUSTOMER	25	25	WHITE	WHITE	1
13	8	9	FAR	NO	15	BYSTANDER	VICTIM	MALE	FEMALE	CUSTOMER	CUSTOMER	20	25	WHITE	WHITE	0
13	8	10	FAR	NO	15	BYSTANDER	VICTIM	MALE	FEMALE	CUSTOMER	CUSTOMER	23	25	WHITE	WHITE	0
13	8	11	FAR	NO	15	BYSTANDER	VICTIM	FEMALE	FEMALE	CUSTOMER	CUSTOMER	40	25	ARAB	WHITE	0
13	8	12	FAR	NO	15	BYSTANDER	VICTIM	FEMALE	FEMALE	CUSTOMER	CUSTOMER	32	25	WHITE	WHITE	0
13	8	13	FAR	NO	15	BYSTANDER	VICTIM	MALE	FEMALE	EMPLOYEE	CUSTOMER	18	25	ARAB	WHITE	0
13	8	14	FAR	NO	15	BYSTANDER	VICTIM	MALE	FEMALE	CUSTOMER	CUSTOMER	30	25	WHITE	WHITE	0
13	8	15	FAR	NO	15	BYSTANDER	VICTIM	MALE	FEMALE	CUSTOMER	CUSTOMER	23	25	WHITE	WHITE	0
13	9	1	FAR	NO	15	VICTIM	BYSTANDER	FEMALE	MALE	EMPLOYEE	CUSTOMER	16	20	ARAB	WHITE	0
13	9	2	FAR	NO	15	BYSTANDER	BYSTANDER	MALE	MALE	CUSTOMER	CUSTOMER	45	20	WHITE	WHITE	0
13	9	3	FAR	NO	15	BYSTANDER	BYSTANDER	MALE	MALE	CUSTOMER	CUSTOMER	40	20	HINDUSTAN	WHITE	0
13	9	4	FAR	NO	15	BYSTANDER	BYSTANDER	MALE	MALE	EMPLOYEE	CUSTOMER	20	20	ARAB	WHITE	0
13	9	5	FAR	NO	15	BYSTANDER	BYSTANDER	FEMALE	MALE	CUSTOMER	CUSTOMER	25	20	WHITE	WHITE	0
13	9	6	FAR	NO	15	BYSTANDER	BYSTANDER	FEMALE	MALE	EMPLOYEE	CUSTOMER	16	20	WHITE	WHITE	0
13	9	7	FAR	NO	15	BYSTANDER	BYSTANDER	FEMALE	MALE	EMPLOYEE	CUSTOMER	20	20	WHITE	WHITE	0
13	9	8	FAR	NO	15	VICTIM	BYSTANDER	FEMALE	MALE	CUSTOMER	CUSTOMER	25	20	WHITE	WHITE	0
13	9	9		NO	15	BYSTANDER	BYSTANDER	MALE	MALE	CUSTOMER	CUSTOMER	20	20	WHITE	WHITE	1
13	9	10	CLOSE	NO	15	BYSTANDER	BYSTANDER	MALE	MALE	CUSTOMER	CUSTOMER	23	20	WHITE	WHITE	0
13	9	11	FAR	NO	15	BYSTANDER	BYSTANDER	FEMALE	MALE	CUSTOMER	CUSTOMER	40	20	ARAB	WHITE	0
13	9	12	FAR	NO	15	BYSTANDER	BYSTANDER	FEMALE	MALE	CUSTOMER	CUSTOMER	32	20	WHITE	WHITE	0
13	9	13	FAR	NO	15	BYSTANDER	BYSTANDER	MALE	MALE	EMPLOYEE	CUSTOMER	18	20	ARAB	WHITE	0
13	9	14	FAR	NO	15	BYSTANDER	BYSTANDER	MALE	MALE	CUSTOMER	CUSTOMER	30	20	WHITE	WHITE	0
13	9	15	FAR	NO	15	BYSTANDER	BYSTANDER	MALE	MALE	CUSTOMER	CUSTOMER	23	20	WHITE	WHITE	0
13	10	1	FAR	NO	15	VICTIM	BYSTANDER	FEMALE	MALE	EMPLOYEE	CUSTOMER	16	23	ARAB	WHITE	0
13	10	2	CLOSE	NO	15	BYSTANDER	BYSTANDER	MALE	MALE	CUSTOMER	CUSTOMER	45	23	WHITE	WHITE	0
13	10	3	FAR	NO	15	BYSTANDER	BYSTANDER	MALE	MALE	CUSTOMER	CUSTOMER	40	23	HINDUSTAN	WHITE	0
13	10	4	FAR	NO	15	BYSTANDER	BYSTANDER	MALE	MALE	EMPLOYEE	CUSTOMER	20	23	ARAB	WHITE	0
13	10	5	FAR	NO	15	BYSTANDER	BYSTANDER	FEMALE	MALE	CUSTOMER	CUSTOMER	25	23	WHITE	WHITE	0
13	10	6	FAR	NO	15	BYSTANDER	BYSTANDER	FEMALE	MALE	EMPLOYEE	CUSTOMER	16	23	WHITE	WHITE	0
13	10	7	FAR	NO	15	BYSTANDER	BYSTANDER	FEMALE	MALE	EMPLOYEE	CUSTOMER	20	23	WHITE	WHITE	0
13	10	8	FAR	NO	15	VICTIM	BYSTANDER	FEMALE	MALE	CUSTOMER	CUSTOMER	25	23	WHITE	WHITE	0
13	10	9	CLOSE	NO	15	BYSTANDER	BYSTANDER	MALE	MALE	CUSTOMER	CUSTOMER	20	23	WHITE	WHITE	0
13	10	10		NO	15	BYSTANDER	BYSTANDER	MALE	MALE	CUSTOMER	CUSTOMER	23	23	WHITE	WHITE	1
13	10	11	FAR	NO	15	BYSTANDER	BYSTANDER	FEMALE	MALE	CUSTOMER	CUSTOMER	40	23	ARAB	WHITE	0
13	10	12	FAR	NO	15	BYSTANDER	BYSTANDER	FEMALE	MALE	CUSTOMER	CUSTOMER	32	23	WHITE	WHITE	0
13	10	13	FAR	NO	15	BYSTANDER	BYSTANDER	MALE	MALE	EMPLOYEE	CUSTOMER	18	23	ARAB	WHITE	0
13	10	14	FAR	NO	15	BYSTANDER	BYSTANDER	MALE	MALE	CUSTOMER	CUSTOMER	30	23	WHITE	WHITE	0
13	10	15	FAR	NO	15	BYSTANDER	BYSTANDER	MALE	MALE	CUSTOMER	CUSTOMER	23	23	WHITE	WHITE	0
13	11	1	FAR	NO	15	VICTIM	BYSTANDER	FEMALE	FEMALE	EMPLOYEE	CUSTOMER	16	40	ARAB	ARAB	0
13	11	2	FAR	NO	15	BYSTANDER	BYSTANDER	MALE	FEMALE	CUSTOMER	CUSTOMER	45	40	WHITE	ARAB	0
13	11	3	FAR	NO	15	BYSTANDER	BYSTANDER	MALE	FEMALE	CUSTOMER	CUSTOMER	40	40	HINDUSTAN	ARAB	0
13	11	4	FAR	NO	15	BYSTANDER	BYSTANDER	MALE	FEMALE	EMPLOYEE	CUSTOMER	20	40	ARAB	ARAB	0
13	11	5	FAR	NO	15	BYSTANDER	BYSTANDER	FEMALE	FEMALE	CUSTOMER	CUSTOMER	25	40	WHITE	ARAB	0
13	11	6	FAR	NO	15	BYSTANDER	BYSTANDER	FEMALE	FEMALE	EMPLOYEE	CUSTOMER	16	40	WHITE	ARAB	0
13	11	7	FAR	NO	15	BYSTANDER	BYSTANDER	FEMALE	FEMALE	EMPLOYEE	CUSTOMER	20	40	WHITE	ARAB	0
13	11	8	FAR	NO	15	VICTIM	BYSTANDER	FEMALE	FEMALE	CUSTOMER	CUSTOMER	25	40	WHITE	ARAB	0
13	11	9	FAR	NO	15	BYSTANDER	BYSTANDER	MALE	FEMALE	CUSTOMER	CUSTOMER	20	40	WHITE	ARAB	0
13	11	10	FAR	NO	15	BYSTANDER	BYSTANDER	MALE	FEMALE	CUSTOMER	CUSTOMER	23	40	WHITE	ARAB	0
13	11	11		NO	15	BYSTANDER	BYSTANDER	FEMALE	FEMALE	CUSTOMER	CUSTOMER	40	40	ARAB	ARAB	1
13	11	12	FAR	NO	15	BYSTANDER	BYSTANDER	FEMALE	FEMALE	CUSTOMER	CUSTOMER	32	40	WHITE	ARAB	0
13	11	13	FAR	NO	15	BYSTANDER	BYSTANDER	MALE	FEMALE	EMPLOYEE	CUSTOMER	18	40	ARAB	ARAB	0
13	11	14	FAR	NO	15	BYSTANDER	BYSTANDER	MALE	FEMALE	CUSTOMER	CUSTOMER	30	40	WHITE	ARAB	0
13	11	15	FAR	NO	15	BYSTANDER	BYSTANDER	MALE	FEMALE	CUSTOMER	CUSTOMER	23	40	WHITE	ARAB	0
13	12	1	FAR	NO	15	VICTIM	BYSTANDER	FEMALE	FEMALE	EMPLOYEE	CUSTOMER	16	32	ARAB	WHITE	0
13	12	2	FAR	NO	15	BYSTANDER	BYSTANDER	MALE	FEMALE	CUSTOMER	CUSTOMER	45	32	WHITE	WHITE	0
13	12	3	FAR	NO	15	BYSTANDER	BYSTANDER	MALE	FEMALE	CUSTOMER	CUSTOMER	40	32	HINDUSTAN	WHITE	0
13	12	4	FAR	NO	15	BYSTANDER	BYSTANDER	MALE	FEMALE	EMPLOYEE	CUSTOMER	20	32	ARAB	WHITE	0
13	12	5	FAR	NO	15	BYSTANDER	BYSTANDER	FEMALE	FEMALE	CUSTOMER	CUSTOMER	25	32	WHITE	WHITE	0
13	12	6	FAR	NO	15	BYSTANDER	BYSTANDER	FEMALE	FEMALE	EMPLOYEE	CUSTOMER	16	32	WHITE	WHITE	0
13	12	7	FAR	NO	15	BYSTANDER	BYSTANDER	FEMALE	FEMALE	EMPLOYEE	CUSTOMER	20	32	WHITE	WHITE	0
13	12	8	FAR	NO	15	VICTIM	BYSTANDER	FEMALE	FEMALE	CUSTOMER	CUSTOMER	25	32	WHITE	WHITE	0
13	12	9	FAR	NO	15	BYSTANDER	BYSTANDER	MALE	FEMALE	CUSTOMER	CUSTOMER	20	32	WHITE	WHITE	0
13	12	10	FAR	NO	15	BYSTANDER	BYSTANDER	MALE	FEMALE	CUSTOMER	CUSTOMER	23	32	WHITE	WHITE	0
13	12	11	FAR	NO	15	BYSTANDER	BYSTANDER	FEMALE	FEMALE	CUSTOMER	CUSTOMER	40	32	ARAB	WHITE	0
13	12	12		NO	15	BYSTANDER	BYSTANDER	FEMALE	FEMALE	CUSTOMER	CUSTOMER	32	32	WHITE	WHITE	1
13	12	13	FAR	NO	15	BYSTANDER	BYSTANDER	MALE	FEMALE	EMPLOYEE	CUSTOMER	18	32	ARAB	WHITE	0
13	12	14	FAR	NO	15	BYSTANDER	BYSTANDER	MALE	FEMALE	CUSTOMER	CUSTOMER	30	32	WHITE	WHITE	0
13	12	15	FAR	NO	15	BYSTANDER	BYSTANDER	MALE	FEMALE	CUSTOMER	CUSTOMER	23	32	WHITE	WHITE	0
13	13	1	FAR	NO	15	VICTIM	BYSTANDER	FEMALE	MALE	EMPLOYEE	EMPLOYEE	16	18	ARAB	ARAB	0
13	13	2	FAR	NO	15	BYSTANDER	BYSTANDER	MALE	MALE	CUSTOMER	EMPLOYEE	45	18	WHITE	ARAB	0
13	13	3	FAR	NO	15	BYSTANDER	BYSTANDER	MALE	MALE	CUSTOMER	EMPLOYEE	40	18	HINDUSTAN	ARAB	0
13	13	4	FAR	NO	15	BYSTANDER	BYSTANDER	MALE	MALE	EMPLOYEE	EMPLOYEE	20	18	ARAB	ARAB	0
13	13	5	FAR	NO	15	BYSTANDER	BYSTANDER	FEMALE	MALE	CUSTOMER	EMPLOYEE	25	18	WHITE	ARAB	0
13	13	6	FAR	NO	15	BYSTANDER	BYSTANDER	FEMALE	MALE	EMPLOYEE	EMPLOYEE	16	18	WHITE	ARAB	0
13	13	7	FAR	NO	15	BYSTANDER	BYSTANDER	FEMALE	MALE	EMPLOYEE	EMPLOYEE	20	18	WHITE	ARAB	0
13	13	8	FAR	NO	15	VICTIM	BYSTANDER	FEMALE	MALE	CUSTOMER	EMPLOYEE	25	18	WHITE	ARAB	0
13	13	9	FAR	NO	15	BYSTANDER	BYSTANDER	MALE	MALE	CUSTOMER	EMPLOYEE	20	18	WHITE	ARAB	0
13	13	10	FAR	NO	15	BYSTANDER	BYSTANDER	MALE	MALE	CUSTOMER	EMPLOYEE	23	18	WHITE	ARAB	0
13	13	11	FAR	NO	15	BYSTANDER	BYSTANDER	FEMALE	MALE	CUSTOMER	EMPLOYEE	40	18	ARAB	ARAB	0
13	13	12	FAR	NO	15	BYSTANDER	BYSTANDER	FEMALE	MALE	CUSTOMER	EMPLOYEE	32	18	WHITE	ARAB	0
13	13	13		NO	15	BYSTANDER	BYSTANDER	MALE	MALE	EMPLOYEE	EMPLOYEE	18	18	ARAB	ARAB	1
13	13	14	FAR	NO	15	BYSTANDER	BYSTANDER	MALE	MALE	CUSTOMER	EMPLOYEE	30	18	WHITE	ARAB	0
13	13	15	FAR	NO	15	BYSTANDER	BYSTANDER	MALE	MALE	CUSTOMER	EMPLOYEE	23	18	WHITE	ARAB	0
13	14	1	FAR	NO	15	VICTIM	BYSTANDER	FEMALE	MALE	EMPLOYEE	CUSTOMER	16	30	ARAB	WHITE	0
13	14	2	FAR	NO	15	BYSTANDER	BYSTANDER	MALE	MALE	CUSTOMER	CUSTOMER	45	30	WHITE	WHITE	0
13	14	3	FAR	NO	15	BYSTANDER	BYSTANDER	MALE	MALE	CUSTOMER	CUSTOMER	40	30	HINDUSTAN	WHITE	0
13	14	4	FAR	NO	15	BYSTANDER	BYSTANDER	MALE	MALE	EMPLOYEE	CUSTOMER	20	30	ARAB	WHITE	0
13	14	5	FAR	NO	15	BYSTANDER	BYSTANDER	FEMALE	MALE	CUSTOMER	CUSTOMER	25	30	WHITE	WHITE	0
13	14	6	FAR	NO	15	BYSTANDER	BYSTANDER	FEMALE	MALE	EMPLOYEE	CUSTOMER	16	30	WHITE	WHITE	0
13	14	7	FAR	NO	15	BYSTANDER	BYSTANDER	FEMALE	MALE	EMPLOYEE	CUSTOMER	20	30	WHITE	WHITE	0
13	14	8	FAR	NO	15	VICTIM	BYSTANDER	FEMALE	MALE	CUSTOMER	CUSTOMER	25	30	WHITE	WHITE	0
13	14	9	FAR	NO	15	BYSTANDER	BYSTANDER	MALE	MALE	CUSTOMER	CUSTOMER	20	30	WHITE	WHITE	0
13	14	10	FAR	NO	15	BYSTANDER	BYSTANDER	MALE	MALE	CUSTOMER	CUSTOMER	23	30	WHITE	WHITE	0
13	14	11	FAR	NO	15	BYSTANDER	BYSTANDER	FEMALE	MALE	CUSTOMER	CUSTOMER	40	30	ARAB	WHITE	0
13	14	12	FAR	NO	15	BYSTANDER	BYSTANDER	FEMALE	MALE	CUSTOMER	CUSTOMER	32	30	WHITE	WHITE	0
13	14	13	FAR	NO	15	BYSTANDER	BYSTANDER	MALE	MALE	EMPLOYEE	CUSTOMER	18	30	ARAB	WHITE	0
13	14	14		NO	15	BYSTANDER	BYSTANDER	MALE	MALE	CUSTOMER	CUSTOMER	30	30	WHITE	WHITE	1
13	14	15	FAR	NO	15	BYSTANDER	BYSTANDER	MALE	MALE	CUSTOMER	CUSTOMER	23	30	WHITE	WHITE	0
13	15	1	FAR	NO	15	VICTIM	BYSTANDER	FEMALE	MALE	EMPLOYEE	CUSTOMER	16	23	ARAB	WHITE	0
13	15	2	FAR	NO	15	BYSTANDER	BYSTANDER	MALE	MALE	CUSTOMER	CUSTOMER	45	23	WHITE	WHITE	0
13	15	3	FAR	NO	15	BYSTANDER	BYSTANDER	MALE	MALE	CUSTOMER	CUSTOMER	40	23	HINDUSTAN	WHITE	0
13	15	4	FAR	NO	15	BYSTANDER	BYSTANDER	MALE	MALE	EMPLOYEE	CUSTOMER	20	23	ARAB	WHITE	0
13	15	5	FAR	NO	15	BYSTANDER	BYSTANDER	FEMALE	MALE	CUSTOMER	CUSTOMER	25	23	WHITE	WHITE	0
13	15	6	FAR	NO	15	BYSTANDER	BYSTANDER	FEMALE	MALE	EMPLOYEE	CUSTOMER	16	23	WHITE	WHITE	0
13	15	7	FAR	NO	15	BYSTANDER	BYSTANDER	FEMALE	MALE	EMPLOYEE	CUSTOMER	20	23	WHITE	WHITE	0
13	15	8	FAR	NO	15	VICTIM	BYSTANDER	FEMALE	MALE	CUSTOMER	CUSTOMER	25	23	WHITE	WHITE	0
13	15	9	FAR	NO	15	BYSTANDER	BYSTANDER	MALE	MALE	CUSTOMER	CUSTOMER	20	23	WHITE	WHITE	0
13	15	10	FAR	NO	15	BYSTANDER	BYSTANDER	MALE	MALE	CUSTOMER	CUSTOMER	23	23	WHITE	WHITE	0
13	15	11	FAR	NO	15	BYSTANDER	BYSTANDER	FEMALE	MALE	CUSTOMER	CUSTOMER	40	23	ARAB	WHITE	0
13	15	12	FAR	NO	15	BYSTANDER	BYSTANDER	FEMALE	MALE	CUSTOMER	CUSTOMER	32	23	WHITE	WHITE	0
13	15	13	FAR	NO	15	BYSTANDER	BYSTANDER	MALE	MALE	EMPLOYEE	CUSTOMER	18	23	ARAB	WHITE	0
13	15	14	FAR	NO	15	BYSTANDER	BYSTANDER	MALE	MALE	CUSTOMER	CUSTOMER	30	23	WHITE	WHITE	0
13	15	15		NO	15	BYSTANDER	BYSTANDER	MALE	MALE	CUSTOMER	CUSTOMER	23	23	WHITE	WHITE	1
19	1	1		NO	13	VICTIM	VICTIM	FEMALE	FEMALE	EMPLOYEE	EMPLOYEE	17	17	WHITE	WHITE	1
19	1	2	FAR	NO	13	BYSTANDER	VICTIM	MALE	FEMALE	EMPLOYEE	EMPLOYEE	22	17	BLACK	WHITE	0
19	1	3	FAR	NO	13	BYSTANDER	VICTIM	MALE	FEMALE	EMPLOYEE	EMPLOYEE	23	17	WHITE	WHITE	0
19	1	4	FAR	NO	13	BYSTANDER	VICTIM	MALE	FEMALE	CUSTOMER	EMPLOYEE	26	17	ARAB	WHITE	0
19	1	5	FAR	NO	13	BYSTANDER	VICTIM	FEMALE	FEMALE	CUSTOMER	EMPLOYEE	54	17	WHITE	WHITE	0
19	1	6	FAR	NO	13	BYSTANDER	VICTIM	MALE	FEMALE	CUSTOMER	EMPLOYEE	24	17	WHITE	WHITE	0
19	1	7	FAR	NO	13	VICTIM	VICTIM	FEMALE	FEMALE	EMPLOYEE	EMPLOYEE	24	17	WHITE	WHITE	0
19	1	8	FAR	NO	13	BYSTANDER	VICTIM	MALE	FEMALE	CUSTOMER	EMPLOYEE	58	17	WHITE	WHITE	0
19	1	9	FAR	NO	13	BYSTANDER	VICTIM	MALE	FEMALE	CUSTOMER	EMPLOYEE	24	17	WHITE	WHITE	0
19	1	10	FAR	NO	13	BYSTANDER	VICTIM	MALE	FEMALE	EMPLOYEE	EMPLOYEE	20	17	WHITE	WHITE	0
19	1	11	FAR	NO	13	BYSTANDER	VICTIM	FEMALE	FEMALE	CUSTOMER	EMPLOYEE	32	17	WHITE	WHITE	0
19	1	12	FAR	NO	13	BYSTANDER	VICTIM	MALE	FEMALE	CUSTOMER	EMPLOYEE	38	17	WHITE	WHITE	0
19	1	13	FAR	NO	13	BYSTANDER	VICTIM	MALE	FEMALE	CUSTOMER	EMPLOYEE	42	17	WHITE	WHITE	0
19	2	1	FAR	YES	13	VICTIM	BYSTANDER	FEMALE	MALE	EMPLOYEE	EMPLOYEE	17	22	WHITE	BLACK	0
19	2	2		NO	13	BYSTANDER	BYSTANDER	MALE	MALE	EMPLOYEE	EMPLOYEE	22	22	BLACK	BLACK	1
19	2	3	FAR	NO	13	BYSTANDER	BYSTANDER	MALE	MALE	EMPLOYEE	EMPLOYEE	23	22	WHITE	BLACK	0
19	2	4	FAR	NO	13	BYSTANDER	BYSTANDER	MALE	MALE	CUSTOMER	EMPLOYEE	26	22	ARAB	BLACK	0
19	2	5	FAR	NO	13	BYSTANDER	BYSTANDER	FEMALE	MALE	CUSTOMER	EMPLOYEE	54	22	WHITE	BLACK	0
19	2	6	FAR	NO	13	BYSTANDER	BYSTANDER	MALE	MALE	CUSTOMER	EMPLOYEE	24	22	WHITE	BLACK	0
19	2	7	FAR	NO	13	VICTIM	BYSTANDER	FEMALE	MALE	EMPLOYEE	EMPLOYEE	24	22	WHITE	BLACK	0
19	2	8	FAR	NO	13	BYSTANDER	BYSTANDER	MALE	MALE	CUSTOMER	EMPLOYEE	58	22	WHITE	BLACK	0
19	2	9	FAR	NO	13	BYSTANDER	BYSTANDER	MALE	MALE	CUSTOMER	EMPLOYEE	24	22	WHITE	BLACK	0
19	2	10	FAR	NO	13	BYSTANDER	BYSTANDER	MALE	MALE	EMPLOYEE	EMPLOYEE	20	22	WHITE	BLACK	0
19	2	11	FAR	NO	13	BYSTANDER	BYSTANDER	FEMALE	MALE	CUSTOMER	EMPLOYEE	32	22	WHITE	BLACK	0
19	2	12	FAR	NO	13	BYSTANDER	BYSTANDER	MALE	MALE	CUSTOMER	EMPLOYEE	38	22	WHITE	BLACK	0
19	2	13	FAR	NO	13	BYSTANDER	BYSTANDER	MALE	MALE	CUSTOMER	EMPLOYEE	42	22	WHITE	BLACK	0
19	3	1	FAR	NO	13	VICTIM	BYSTANDER	FEMALE	MALE	EMPLOYEE	EMPLOYEE	17	23	WHITE	WHITE	0
19	3	2	FAR	NO	13	BYSTANDER	BYSTANDER	MALE	MALE	EMPLOYEE	EMPLOYEE	22	23	BLACK	WHITE	0
19	3	3		NO	13	BYSTANDER	BYSTANDER	MALE	MALE	EMPLOYEE	EMPLOYEE	23	23	WHITE	WHITE	1
19	3	4	FAR	NO	13	BYSTANDER	BYSTANDER	MALE	MALE	CUSTOMER	EMPLOYEE	26	23	ARAB	WHITE	0
19	3	5	FAR	NO	13	BYSTANDER	BYSTANDER	FEMALE	MALE	CUSTOMER	EMPLOYEE	54	23	WHITE	WHITE	0
19	3	6	FAR	NO	13	BYSTANDER	BYSTANDER	MALE	MALE	CUSTOMER	EMPLOYEE	24	23	WHITE	WHITE	0
19	3	7	CLOSE	NO	13	VICTIM	BYSTANDER	FEMALE	MALE	EMPLOYEE	EMPLOYEE	24	23	WHITE	WHITE	0
19	3	8	CLOSE	NO	13	BYSTANDER	BYSTANDER	MALE	MALE	CUSTOMER	EMPLOYEE	58	23	WHITE	WHITE	0
19	3	9	CLOSE	NO	13	BYSTANDER	BYSTANDER	MALE	MALE	CUSTOMER	EMPLOYEE	24	23	WHITE	WHITE	0
19	3	10	FAR	NO	13	BYSTANDER	BYSTANDER	MALE	MALE	EMPLOYEE	EMPLOYEE	20	23	WHITE	WHITE	0
19	3	11	FAR	NO	13	BYSTANDER	BYSTANDER	FEMALE	MALE	CUSTOMER	EMPLOYEE	32	23	WHITE	WHITE	0
19	3	12	FAR	NO	13	BYSTANDER	BYSTANDER	MALE	MALE	CUSTOMER	EMPLOYEE	38	23	WHITE	WHITE	0
19	3	13	FAR	NO	13	BYSTANDER	BYSTANDER	MALE	MALE	CUSTOMER	EMPLOYEE	42	23	WHITE	WHITE	0
19	4	1	FAR	NO	13	VICTIM	BYSTANDER	FEMALE	MALE	EMPLOYEE	CUSTOMER	17	26	WHITE	ARAB	0
19	4	2	FAR	NO	13	BYSTANDER	BYSTANDER	MALE	MALE	EMPLOYEE	CUSTOMER	22	26	BLACK	ARAB	0
19	4	3	FAR	NO	13	BYSTANDER	BYSTANDER	MALE	MALE	EMPLOYEE	CUSTOMER	23	26	WHITE	ARAB	0
19	4	4		NO	13	BYSTANDER	BYSTANDER	MALE	MALE	CUSTOMER	CUSTOMER	26	26	ARAB	ARAB	1
19	4	5	FAR	NO	13	BYSTANDER	BYSTANDER	FEMALE	MALE	CUSTOMER	CUSTOMER	54	26	WHITE	ARAB	0
19	4	6	FAR	NO	13	BYSTANDER	BYSTANDER	MALE	MALE	CUSTOMER	CUSTOMER	24	26	WHITE	ARAB	0
19	4	7	FAR	NO	13	VICTIM	BYSTANDER	FEMALE	MALE	EMPLOYEE	CUSTOMER	24	26	WHITE	ARAB	0
19	4	8	FAR	NO	13	BYSTANDER	BYSTANDER	MALE	MALE	CUSTOMER	CUSTOMER	58	26	WHITE	ARAB	0
19	4	9	FAR	NO	13	BYSTANDER	BYSTANDER	MALE	MALE	CUSTOMER	CUSTOMER	24	26	WHITE	ARAB	0
19	4	10	FAR	NO	13	BYSTANDER	BYSTANDER	MALE	MALE	EMPLOYEE	CUSTOMER	20	26	WHITE	ARAB	0
19	4	11	FAR	NO	13	BYSTANDER	BYSTANDER	FEMALE	MALE	CUSTOMER	CUSTOMER	32	26	WHITE	ARAB	0
19	4	12	FAR	NO	13	BYSTANDER	BYSTANDER	MALE	MALE	CUSTOMER	CUSTOMER	38	26	WHITE	ARAB	0
19	4	13	FAR	NO	13	BYSTANDER	BYSTANDER	MALE	MALE	CUSTOMER	CUSTOMER	42	26	WHITE	ARAB	0
19	5	1	FAR	YES	13	VICTIM	BYSTANDER	FEMALE	FEMALE	EMPLOYEE	CUSTOMER	17	54	WHITE	WHITE	0
19	5	2	FAR	NO	13	BYSTANDER	BYSTANDER	MALE	FEMALE	EMPLOYEE	CUSTOMER	22	54	BLACK	WHITE	0
19	5	3	FAR	NO	13	BYSTANDER	BYSTANDER	MALE	FEMALE	EMPLOYEE	CUSTOMER	23	54	WHITE	WHITE	0
19	5	4	FAR	NO	13	BYSTANDER	BYSTANDER	MALE	FEMALE	CUSTOMER	CUSTOMER	26	54	ARAB	WHITE	0
19	5	5		NO	13	BYSTANDER	BYSTANDER	FEMALE	FEMALE	CUSTOMER	CUSTOMER	54	54	WHITE	WHITE	1
19	5	6	FAR	NO	13	BYSTANDER	BYSTANDER	MALE	FEMALE	CUSTOMER	CUSTOMER	24	54	WHITE	WHITE	0
19	5	7	FAR	NO	13	VICTIM	BYSTANDER	FEMALE	FEMALE	EMPLOYEE	CUSTOMER	24	54	WHITE	WHITE	0
19	5	8	FAR	NO	13	BYSTANDER	BYSTANDER	MALE	FEMALE	CUSTOMER	CUSTOMER	58	54	WHITE	WHITE	0
19	5	9	FAR	NO	13	BYSTANDER	BYSTANDER	MALE	FEMALE	CUSTOMER	CUSTOMER	24	54	WHITE	WHITE	0
19	5	10	FAR	NO	13	BYSTANDER	BYSTANDER	MALE	FEMALE	EMPLOYEE	CUSTOMER	20	54	WHITE	WHITE	0
19	5	11	FAR	NO	13	BYSTANDER	BYSTANDER	FEMALE	FEMALE	CUSTOMER	CUSTOMER	32	54	WHITE	WHITE	0
19	5	12	FAR	NO	13	BYSTANDER	BYSTANDER	MALE	FEMALE	CUSTOMER	CUSTOMER	38	54	WHITE	WHITE	0
19	5	13	FAR	NO	13	BYSTANDER	BYSTANDER	MALE	FEMALE	CUSTOMER	CUSTOMER	42	54	WHITE	WHITE	0
19	6	1	FAR	NO	13	VICTIM	BYSTANDER	FEMALE	MALE	EMPLOYEE	CUSTOMER	17	24	WHITE	WHITE	0
19	6	2	FAR	NO	13	BYSTANDER	BYSTANDER	MALE	MALE	EMPLOYEE	CUSTOMER	22	24	BLACK	WHITE	0
19	6	3	FAR	NO	13	BYSTANDER	BYSTANDER	MALE	MALE	EMPLOYEE	CUSTOMER	23	24	WHITE	WHITE	0
19	6	4	FAR	NO	13	BYSTANDER	BYSTANDER	MALE	MALE	CUSTOMER	CUSTOMER	26	24	ARAB	WHITE	0
19	6	5	FAR	NO	13	BYSTANDER	BYSTANDER	FEMALE	MALE	CUSTOMER	CUSTOMER	54	24	WHITE	WHITE	0
19	6	6		NO	13	BYSTANDER	BYSTANDER	MALE	MALE	CUSTOMER	CUSTOMER	24	24	WHITE	WHITE	1
19	6	7	FAR	NO	13	VICTIM	BYSTANDER	FEMALE	MALE	EMPLOYEE	CUSTOMER	24	24	WHITE	WHITE	0
19	6	8	FAR	NO	13	BYSTANDER	BYSTANDER	MALE	MALE	CUSTOMER	CUSTOMER	58	24	WHITE	WHITE	0
19	6	9	FAR	NO	13	BYSTANDER	BYSTANDER	MALE	MALE	CUSTOMER	CUSTOMER	24	24	WHITE	WHITE	0
19	6	10	FAR	NO	13	BYSTANDER	BYSTANDER	MALE	MALE	EMPLOYEE	CUSTOMER	20	24	WHITE	WHITE	0
19	6	11	FAR	NO	13	BYSTANDER	BYSTANDER	FEMALE	MALE	CUSTOMER	CUSTOMER	32	24	WHITE	WHITE	0
19	6	12	FAR	NO	13	BYSTANDER	BYSTANDER	MALE	MALE	CUSTOMER	CUSTOMER	38	24	WHITE	WHITE	0
19	6	13	FAR	NO	13	BYSTANDER	BYSTANDER	MALE	MALE	CUSTOMER	CUSTOMER	42	24	WHITE	WHITE	0
19	7	1	FAR	YES	13	VICTIM	VICTIM	FEMALE	FEMALE	EMPLOYEE	EMPLOYEE	17	24	WHITE	WHITE	0
19	7	2	FAR	NO	13	BYSTANDER	VICTIM	MALE	FEMALE	EMPLOYEE	EMPLOYEE	22	24	BLACK	WHITE	0
19	7	3	CLOSE	NO	13	BYSTANDER	VICTIM	MALE	FEMALE	EMPLOYEE	EMPLOYEE	23	24	WHITE	WHITE	0
19	7	4	FAR	NO	13	BYSTANDER	VICTIM	MALE	FEMALE	CUSTOMER	EMPLOYEE	26	24	ARAB	WHITE	0
19	7	5	FAR	NO	13	BYSTANDER	VICTIM	FEMALE	FEMALE	CUSTOMER	EMPLOYEE	54	24	WHITE	WHITE	0
19	7	6	FAR	NO	13	BYSTANDER	VICTIM	MALE	FEMALE	CUSTOMER	EMPLOYEE	24	24	WHITE	WHITE	0
19	7	7		NO	13	VICTIM	VICTIM	FEMALE	FEMALE	EMPLOYEE	EMPLOYEE	24	24	WHITE	WHITE	1
19	7	8	CLOSE	NO	13	BYSTANDER	VICTIM	MALE	FEMALE	CUSTOMER	EMPLOYEE	58	24	WHITE	WHITE	0
19	7	9	CLOSE	NO	13	BYSTANDER	VICTIM	MALE	FEMALE	CUSTOMER	EMPLOYEE	24	24	WHITE	WHITE	0
19	7	10	FAR	NO	13	BYSTANDER	VICTIM	MALE	FEMALE	EMPLOYEE	EMPLOYEE	20	24	WHITE	WHITE	0
19	7	11	FAR	NO	13	BYSTANDER	VICTIM	FEMALE	FEMALE	CUSTOMER	EMPLOYEE	32	24	WHITE	WHITE	0
19	7	12	FAR	NO	13	BYSTANDER	VICTIM	MALE	FEMALE	CUSTOMER	EMPLOYEE	38	24	WHITE	WHITE	0
19	7	13	FAR	NO	13	BYSTANDER	VICTIM	MALE	FEMALE	CUSTOMER	EMPLOYEE	42	24	WHITE	WHITE	0
19	8	1	FAR	YES	13	VICTIM	BYSTANDER	FEMALE	MALE	EMPLOYEE	CUSTOMER	17	58	WHITE	WHITE	0
19	8	2	FAR	NO	13	BYSTANDER	BYSTANDER	MALE	MALE	EMPLOYEE	CUSTOMER	22	58	BLACK	WHITE	0
19	8	3	CLOSE	NO	13	BYSTANDER	BYSTANDER	MALE	MALE	EMPLOYEE	CUSTOMER	23	58	WHITE	WHITE	0
19	8	4	FAR	NO	13	BYSTANDER	BYSTANDER	MALE	MALE	CUSTOMER	CUSTOMER	26	58	ARAB	WHITE	0
19	8	5	FAR	NO	13	BYSTANDER	BYSTANDER	FEMALE	MALE	CUSTOMER	CUSTOMER	54	58	WHITE	WHITE	0
19	8	6	FAR	NO	13	BYSTANDER	BYSTANDER	MALE	MALE	CUSTOMER	CUSTOMER	24	58	WHITE	WHITE	0
19	8	7	CLOSE	NO	13	VICTIM	BYSTANDER	FEMALE	MALE	EMPLOYEE	CUSTOMER	24	58	WHITE	WHITE	0
19	8	8		NO	13	BYSTANDER	BYSTANDER	MALE	MALE	CUSTOMER	CUSTOMER	58	58	WHITE	WHITE	1
19	8	9	CLOSE	NO	13	BYSTANDER	BYSTANDER	MALE	MALE	CUSTOMER	CUSTOMER	24	58	WHITE	WHITE	0
19	8	10	FAR	NO	13	BYSTANDER	BYSTANDER	MALE	MALE	EMPLOYEE	CUSTOMER	20	58	WHITE	WHITE	0
19	8	11	FAR	NO	13	BYSTANDER	BYSTANDER	FEMALE	MALE	CUSTOMER	CUSTOMER	32	58	WHITE	WHITE	0
19	8	12	FAR	NO	13	BYSTANDER	BYSTANDER	MALE	MALE	CUSTOMER	CUSTOMER	38	58	WHITE	WHITE	0
19	8	13	FAR	NO	13	BYSTANDER	BYSTANDER	MALE	MALE	CUSTOMER	CUSTOMER	42	58	WHITE	WHITE	0
19	9	1	FAR	NO	13	VICTIM	BYSTANDER	FEMALE	MALE	EMPLOYEE	CUSTOMER	17	24	WHITE	WHITE	0
19	9	2	FAR	NO	13	BYSTANDER	BYSTANDER	MALE	MALE	EMPLOYEE	CUSTOMER	22	24	BLACK	WHITE	0
19	9	3	CLOSE	NO	13	BYSTANDER	BYSTANDER	MALE	MALE	EMPLOYEE	CUSTOMER	23	24	WHITE	WHITE	0
19	9	4	FAR	NO	13	BYSTANDER	BYSTANDER	MALE	MALE	CUSTOMER	CUSTOMER	26	24	ARAB	WHITE	0
19	9	5	FAR	NO	13	BYSTANDER	BYSTANDER	FEMALE	MALE	CUSTOMER	CUSTOMER	54	24	WHITE	WHITE	0
19	9	6	FAR	NO	13	BYSTANDER	BYSTANDER	MALE	MALE	CUSTOMER	CUSTOMER	24	24	WHITE	WHITE	0
19	9	7	CLOSE	NO	13	VICTIM	BYSTANDER	FEMALE	MALE	EMPLOYEE	CUSTOMER	24	24	WHITE	WHITE	0
19	9	8	CLOSE	NO	13	BYSTANDER	BYSTANDER	MALE	MALE	CUSTOMER	CUSTOMER	58	24	WHITE	WHITE	0
19	9	9		NO	13	BYSTANDER	BYSTANDER	MALE	MALE	CUSTOMER	CUSTOMER	24	24	WHITE	WHITE	1
19	9	10	FAR	NO	13	BYSTANDER	BYSTANDER	MALE	MALE	EMPLOYEE	CUSTOMER	20	24	WHITE	WHITE	0
19	9	11	FAR	NO	13	BYSTANDER	BYSTANDER	FEMALE	MALE	CUSTOMER	CUSTOMER	32	24	WHITE	WHITE	0
19	9	12	FAR	NO	13	BYSTANDER	BYSTANDER	MALE	MALE	CUSTOMER	CUSTOMER	38	24	WHITE	WHITE	0
19	9	13	FAR	NO	13	BYSTANDER	BYSTANDER	MALE	MALE	CUSTOMER	CUSTOMER	42	24	WHITE	WHITE	0
19	10	1	FAR	YES	13	VICTIM	BYSTANDER	FEMALE	MALE	EMPLOYEE	EMPLOYEE	17	20	WHITE	WHITE	0
19	10	2	FAR	NO	13	BYSTANDER	BYSTANDER	MALE	MALE	EMPLOYEE	EMPLOYEE	22	20	BLACK	WHITE	0
19	10	3	FAR	NO	13	BYSTANDER	BYSTANDER	MALE	MALE	EMPLOYEE	EMPLOYEE	23	20	WHITE	WHITE	0
19	10	4	FAR	NO	13	BYSTANDER	BYSTANDER	MALE	MALE	CUSTOMER	EMPLOYEE	26	20	ARAB	WHITE	0
19	10	5	FAR	NO	13	BYSTANDER	BYSTANDER	FEMALE	MALE	CUSTOMER	EMPLOYEE	54	20	WHITE	WHITE	0
19	10	6	FAR	NO	13	BYSTANDER	BYSTANDER	MALE	MALE	CUSTOMER	EMPLOYEE	24	20	WHITE	WHITE	0
19	10	7	FAR	NO	13	VICTIM	BYSTANDER	FEMALE	MALE	EMPLOYEE	EMPLOYEE	24	20	WHITE	WHITE	0
19	10	8	FAR	NO	13	BYSTANDER	BYSTANDER	MALE	MALE	CUSTOMER	EMPLOYEE	58	20	WHITE	WHITE	0
19	10	9	FAR	NO	13	BYSTANDER	BYSTANDER	MALE	MALE	CUSTOMER	EMPLOYEE	24	20	WHITE	WHITE	0
19	10	10		NO	13	BYSTANDER	BYSTANDER	MALE	MALE	EMPLOYEE	EMPLOYEE	20	20	WHITE	WHITE	1
19	10	11	FAR	NO	13	BYSTANDER	BYSTANDER	FEMALE	MALE	CUSTOMER	EMPLOYEE	32	20	WHITE	WHITE	0
19	10	12	FAR	NO	13	BYSTANDER	BYSTANDER	MALE	MALE	CUSTOMER	EMPLOYEE	38	20	WHITE	WHITE	0
19	10	13	FAR	NO	13	BYSTANDER	BYSTANDER	MALE	MALE	CUSTOMER	EMPLOYEE	42	20	WHITE	WHITE	0
19	11	1	FAR	NO	13	VICTIM	BYSTANDER	FEMALE	FEMALE	EMPLOYEE	CUSTOMER	17	32	WHITE	WHITE	0
19	11	2	FAR	NO	13	BYSTANDER	BYSTANDER	MALE	FEMALE	EMPLOYEE	CUSTOMER	22	32	BLACK	WHITE	0
19	11	3	FAR	NO	13	BYSTANDER	BYSTANDER	MALE	FEMALE	EMPLOYEE	CUSTOMER	23	32	WHITE	WHITE	0
19	11	4	FAR	NO	13	BYSTANDER	BYSTANDER	MALE	FEMALE	CUSTOMER	CUSTOMER	26	32	ARAB	WHITE	0
19	11	5	FAR	NO	13	BYSTANDER	BYSTANDER	FEMALE	FEMALE	CUSTOMER	CUSTOMER	54	32	WHITE	WHITE	0
19	11	6	FAR	NO	13	BYSTANDER	BYSTANDER	MALE	FEMALE	CUSTOMER	CUSTOMER	24	32	WHITE	WHITE	0
19	11	7	FAR	NO	13	VICTIM	BYSTANDER	FEMALE	FEMALE	EMPLOYEE	CUSTOMER	24	32	WHITE	WHITE	0
19	11	8	FAR	NO	13	BYSTANDER	BYSTANDER	MALE	FEMALE	CUSTOMER	CUSTOMER	58	32	WHITE	WHITE	0
19	11	9	FAR	NO	13	BYSTANDER	BYSTANDER	MALE	FEMALE	CUSTOMER	CUSTOMER	24	32	WHITE	WHITE	0
19	11	10	FAR	NO	13	BYSTANDER	BYSTANDER	MALE	FEMALE	EMPLOYEE	CUSTOMER	20	32	WHITE	WHITE	0
19	11	11		NO	13	BYSTANDER	BYSTANDER	FEMALE	FEMALE	CUSTOMER	CUSTOMER	32	32	WHITE	WHITE	1
19	11	12	FAR	NO	13	BYSTANDER	BYSTANDER	MALE	FEMALE	CUSTOMER	CUSTOMER	38	32	WHITE	WHITE	0
19	11	13	FAR	NO	13	BYSTANDER	BYSTANDER	MALE	FEMALE	CUSTOMER	CUSTOMER	42	32	WHITE	WHITE	0
19	12	1	FAR	NO	13	VICTIM	BYSTANDER	FEMALE	MALE	EMPLOYEE	CUSTOMER	17	38	WHITE	WHITE	0
19	12	2	FAR	NO	13	BYSTANDER	BYSTANDER	MALE	MALE	EMPLOYEE	CUSTOMER	22	38	BLACK	WHITE	0
19	12	3	FAR	NO	13	BYSTANDER	BYSTANDER	MALE	MALE	EMPLOYEE	CUSTOMER	23	38	WHITE	WHITE	0
19	12	4	FAR	NO	13	BYSTANDER	BYSTANDER	MALE	MALE	CUSTOMER	CUSTOMER	26	38	ARAB	WHITE	0
19	12	5	FAR	NO	13	BYSTANDER	BYSTANDER	FEMALE	MALE	CUSTOMER	CUSTOMER	54	38	WHITE	WHITE	0
19	12	6	FAR	NO	13	BYSTANDER	BYSTANDER	MALE	MALE	CUSTOMER	CUSTOMER	24	38	WHITE	WHITE	0
19	12	7	FAR	NO	13	VICTIM	BYSTANDER	FEMALE	MALE	EMPLOYEE	CUSTOMER	24	38	WHITE	WHITE	0
19	12	8	FAR	NO	13	BYSTANDER	BYSTANDER	MALE	MALE	CUSTOMER	CUSTOMER	58	38	WHITE	WHITE	0
19	12	9	FAR	NO	13	BYSTANDER	BYSTANDER	MALE	MALE	CUSTOMER	CUSTOMER	24	38	WHITE	WHITE	0
19	12	10	FAR	NO	13	BYSTANDER	BYSTANDER	MALE	MALE	EMPLOYEE	CUSTOMER	20	38	WHITE	WHITE	0
19	12	11	FAR	NO	13	BYSTANDER	BYSTANDER	FEMALE	MALE	CUSTOMER	CUSTOMER	32	38	WHITE	WHITE	0
19	12	12		NO	13	BYSTANDER	BYSTANDER	MALE	MALE	CUSTOMER	CUSTOMER	38	38	WHITE	WHITE	1
19	12	13	FAR	NO	13	BYSTANDER	BYSTANDER	MALE	MALE	CUSTOMER	CUSTOMER	42	38	WHITE	WHITE	0
19	13	1	FAR	NO	13	VICTIM	BYSTANDER	FEMALE	MALE	EMPLOYEE	CUSTOMER	17	42	WHITE	WHITE	0
19	13	2	FAR	NO	13	BYSTANDER	BYSTANDER	MALE	MALE	EMPLOYEE	CUSTOMER	22	42	BLACK	WHITE	0
19	13	3	FAR	NO	13	BYSTANDER	BYSTANDER	MALE	MALE	EMPLOYEE	CUSTOMER	23	42	WHITE	WHITE	0
19	13	4	FAR	NO	13	BYSTANDER	BYSTANDER	MALE	MALE	CUSTOMER	CUSTOMER	26	42	ARAB	WHITE	0
19	13	5	FAR	NO	13	BYSTANDER	BYSTANDER	FEMALE	MALE	CUSTOMER	CUSTOMER	54	42	WHITE	WHITE	0
19	13	6	FAR	NO	13	BYSTANDER	BYSTANDER	MALE	MALE	CUSTOMER	CUSTOMER	24	42	WHITE	WHITE	0
19	13	7	FAR	NO	13	VICTIM	BYSTANDER	FEMALE	MALE	EMPLOYEE	CUSTOMER	24	42	WHITE	WHITE	0
19	13	8	FAR	NO	13	BYSTANDER	BYSTANDER	MALE	MALE	CUSTOMER	CUSTOMER	58	42	WHITE	WHITE	0
19	13	9	FAR	NO	13	BYSTANDER	BYSTANDER	MALE	MALE	CUSTOMER	CUSTOMER	24	42	WHITE	WHITE	0
19	13	10	FAR	NO	13	BYSTANDER	BYSTANDER	MALE	MALE	EMPLOYEE	CUSTOMER	20	42	WHITE	WHITE	0
19	13	11	FAR	NO	13	BYSTANDER	BYSTANDER	FEMALE	MALE	CUSTOMER	CUSTOMER	32	42	WHITE	WHITE	0
19	13	12	FAR	NO	13	BYSTANDER	BYSTANDER	MALE	MALE	CUSTOMER	CUSTOMER	38	42	WHITE	WHITE	0
19	13	13		NO	13	BYSTANDER	BYSTANDER	MALE	MALE	CUSTOMER	CUSTOMER	42	42	WHITE	WHITE	1
23	1	1		NO	27	VICTIM	VICTIM	MALE	MALE	EMPLOYEE	EMPLOYEE	46	46	ARAB	ARAB	1
23	1	2	FAR	NO	27	BYSTANDER	VICTIM	FEMALE	MALE	CUSTOMER	EMPLOYEE	52	46	WHITE	ARAB	0
23	1	3	FAR	NO	27	BYSTANDER	VICTIM	FEMALE	MALE	CUSTOMER	EMPLOYEE	48	46	WHITE	ARAB	0
23	1	4	FAR	YES	27		VICTIM	FEMALE	MALE	EMPLOYEE	EMPLOYEE	42	46	ARAB	ARAB	0
23	1	5	FAR	NO	27	BYSTANDER	VICTIM	FEMALE	MALE	CUSTOMER	EMPLOYEE	22	46	ARAB	ARAB	0
23	1	6	FAR	NO	27	BYSTANDER	VICTIM	FEMALE	MALE	CUSTOMER	EMPLOYEE	30	46	WHITE	ARAB	0
23	1	7	FAR	NO	27	BYSTANDER	VICTIM	MALE	MALE	CUSTOMER	EMPLOYEE	44	46	WHITE	ARAB	0
23	1	8	FAR	NO	27	BYSTANDER	VICTIM	FEMALE	MALE	CUSTOMER	EMPLOYEE	20	46	BLACK	ARAB	0
23	1	9	FAR	NO	27	BYSTANDER	VICTIM	MALE	MALE	CUSTOMER	EMPLOYEE	40	46	WHITE	ARAB	0
23	1	10	FAR	NO	27	BYSTANDER	VICTIM	FEMALE	MALE	CUSTOMER	EMPLOYEE	38	46	BLACK	ARAB	0
23	1	11	FAR	NO	27	BYSTANDER	VICTIM	FEMALE	MALE	CUSTOMER	EMPLOYEE	34	46	ARAB	ARAB	0
23	1	12	FAR	NO	27	BYSTANDER	VICTIM	FEMALE	MALE	CUSTOMER	EMPLOYEE	40	46	ARAB	ARAB	0
23	1	13	FAR	NO	27	BYSTANDER	VICTIM	MALE	MALE	CUSTOMER	EMPLOYEE	25	46	WHITE	ARAB	0
23	1	14	FAR	NO	27	BYSTANDER	VICTIM	MALE	MALE	CUSTOMER	EMPLOYEE	40	46	ARAB	ARAB	0
23	1	15	FAR	NO	27	BYSTANDER	VICTIM	MALE	MALE	CUSTOMER	EMPLOYEE	0	46	UNKNOWN	ARAB	0
23	1	16	FAR	NO	27	BYSTANDER	VICTIM	MALE	MALE	CUSTOMER	EMPLOYEE	45	46	WHITE	ARAB	0
23	1	17	FAR	NO	27	BYSTANDER	VICTIM	FEMALE	MALE	CUSTOMER	EMPLOYEE	46	46	BLACK	ARAB	0
23	1	18	FAR	NO	27	BYSTANDER	VICTIM	FEMALE	MALE	CUSTOMER	EMPLOYEE	54	46	WHITE	ARAB	0
23	1	19	FAR	NO	27	BYSTANDER	VICTIM	FEMALE	MALE	CUSTOMER	EMPLOYEE	54	46	ARAB	ARAB	0
23	1	20	FAR	NO	27	BYSTANDER	VICTIM	MALE	MALE	CUSTOMER	EMPLOYEE	0	46	UNKNOWN	ARAB	0
23	1	21	FAR	NO	27	BYSTANDER	VICTIM	MALE	MALE	CUSTOMER	EMPLOYEE	20	46	BLACK	ARAB	0
23	1	22	FAR	NO	27	BYSTANDER	VICTIM	MALE	MALE	CUSTOMER	EMPLOYEE	0	46	UNKNOWN	ARAB	0
23	1	23	FAR	NO	27	BYSTANDER	VICTIM	FEMALE	MALE	CUSTOMER	EMPLOYEE	38	46	ARAB	ARAB	0
23	1	24	FAR	NO	27	BYSTANDER	VICTIM	MALE	MALE	CUSTOMER	EMPLOYEE	0	46	UNKNOWN	ARAB	0
23	1	25	FAR	NO	27	BYSTANDER	VICTIM	FEMALE	MALE	CUSTOMER	EMPLOYEE	78	46	WHITE	ARAB	0
23	1	26	FAR	NO	27	BYSTANDER	VICTIM	FEMALE	MALE	CUSTOMER	EMPLOYEE	72	46	WHITE	ARAB	0
23	1	27	FAR	NO	27	BYSTANDER	VICTIM	MALE	MALE	CUSTOMER	EMPLOYEE	32	46	BLACK	ARAB	0
23	2	1	FAR	YES	27	VICTIM	BYSTANDER	MALE	FEMALE	EMPLOYEE	CUSTOMER	46	52	ARAB	WHITE	0
23	2	2		NO	27	BYSTANDER	BYSTANDER	FEMALE	FEMALE	CUSTOMER	CUSTOMER	52	52	WHITE	WHITE	1
23	2	3	FAR	NO	27	BYSTANDER	BYSTANDER	FEMALE	FEMALE	CUSTOMER	CUSTOMER	48	52	WHITE	WHITE	0
23	2	4	FAR	NO	27		BYSTANDER	FEMALE	FEMALE	EMPLOYEE	CUSTOMER	42	52	ARAB	WHITE	0
23	2	5	FAR	NO	27	BYSTANDER	BYSTANDER	FEMALE	FEMALE	CUSTOMER	CUSTOMER	22	52	ARAB	WHITE	0
23	2	6	FAR	NO	27	BYSTANDER	BYSTANDER	FEMALE	FEMALE	CUSTOMER	CUSTOMER	30	52	WHITE	WHITE	0
23	2	7	FAR	NO	27	BYSTANDER	BYSTANDER	MALE	FEMALE	CUSTOMER	CUSTOMER	44	52	WHITE	WHITE	0
23	2	8	FAR	NO	27	BYSTANDER	BYSTANDER	FEMALE	FEMALE	CUSTOMER	CUSTOMER	20	52	BLACK	WHITE	0
23	2	9	FAR	NO	27	BYSTANDER	BYSTANDER	MALE	FEMALE	CUSTOMER	CUSTOMER	40	52	WHITE	WHITE	0
23	2	10	FAR	NO	27	BYSTANDER	BYSTANDER	FEMALE	FEMALE	CUSTOMER	CUSTOMER	38	52	BLACK	WHITE	0
23	2	11	FAR	NO	27	BYSTANDER	BYSTANDER	FEMALE	FEMALE	CUSTOMER	CUSTOMER	34	52	ARAB	WHITE	0
23	2	12	FAR	NO	27	BYSTANDER	BYSTANDER	FEMALE	FEMALE	CUSTOMER	CUSTOMER	40	52	ARAB	WHITE	0
23	2	13	FAR	NO	27	BYSTANDER	BYSTANDER	MALE	FEMALE	CUSTOMER	CUSTOMER	25	52	WHITE	WHITE	0
23	2	14	FAR	NO	27	BYSTANDER	BYSTANDER	MALE	FEMALE	CUSTOMER	CUSTOMER	40	52	ARAB	WHITE	0
23	2	15	FAR	NO	27	BYSTANDER	BYSTANDER	MALE	FEMALE	CUSTOMER	CUSTOMER	0	52	UNKNOWN	WHITE	0
23	2	16	FAR	NO	27	BYSTANDER	BYSTANDER	MALE	FEMALE	CUSTOMER	CUSTOMER	45	52	WHITE	WHITE	0
23	2	17	FAR	NO	27	BYSTANDER	BYSTANDER	FEMALE	FEMALE	CUSTOMER	CUSTOMER	46	52	BLACK	WHITE	0
23	2	18	FAR	NO	27	BYSTANDER	BYSTANDER	FEMALE	FEMALE	CUSTOMER	CUSTOMER	54	52	WHITE	WHITE	0
23	2	19	FAR	NO	27	BYSTANDER	BYSTANDER	FEMALE	FEMALE	CUSTOMER	CUSTOMER	54	52	ARAB	WHITE	0
23	2	20	FAR	NO	27	BYSTANDER	BYSTANDER	MALE	FEMALE	CUSTOMER	CUSTOMER	0	52	UNKNOWN	WHITE	0
23	2	21	FAR	NO	27	BYSTANDER	BYSTANDER	MALE	FEMALE	CUSTOMER	CUSTOMER	20	52	BLACK	WHITE	0
23	2	22	FAR	NO	27	BYSTANDER	BYSTANDER	MALE	FEMALE	CUSTOMER	CUSTOMER	0	52	UNKNOWN	WHITE	0
23	2	23	FAR	NO	27	BYSTANDER	BYSTANDER	FEMALE	FEMALE	CUSTOMER	CUSTOMER	38	52	ARAB	WHITE	0
23	2	24	FAR	NO	27	BYSTANDER	BYSTANDER	MALE	FEMALE	CUSTOMER	CUSTOMER	0	52	UNKNOWN	WHITE	0
23	2	25	FAR	NO	27	BYSTANDER	BYSTANDER	FEMALE	FEMALE	CUSTOMER	CUSTOMER	78	52	WHITE	WHITE	0
23	2	26	FAR	NO	27	BYSTANDER	BYSTANDER	FEMALE	FEMALE	CUSTOMER	CUSTOMER	72	52	WHITE	WHITE	0
23	2	27	FAR	NO	27	BYSTANDER	BYSTANDER	MALE	FEMALE	CUSTOMER	CUSTOMER	32	52	BLACK	WHITE	0
23	3	1	FAR	YES	27	VICTIM	BYSTANDER	MALE	FEMALE	EMPLOYEE	CUSTOMER	46	48	ARAB	WHITE	0
23	3	2	FAR	NO	27	BYSTANDER	BYSTANDER	FEMALE	FEMALE	CUSTOMER	CUSTOMER	52	48	WHITE	WHITE	0
23	3	3		NO	27	BYSTANDER	BYSTANDER	FEMALE	FEMALE	CUSTOMER	CUSTOMER	48	48	WHITE	WHITE	1
23	3	4	FAR	NO	27		BYSTANDER	FEMALE	FEMALE	EMPLOYEE	CUSTOMER	42	48	ARAB	WHITE	0
23	3	5	FAR	NO	27	BYSTANDER	BYSTANDER	FEMALE	FEMALE	CUSTOMER	CUSTOMER	22	48	ARAB	WHITE	0
23	3	6	FAR	NO	27	BYSTANDER	BYSTANDER	FEMALE	FEMALE	CUSTOMER	CUSTOMER	30	48	WHITE	WHITE	0
23	3	7	FAR	NO	27	BYSTANDER	BYSTANDER	MALE	FEMALE	CUSTOMER	CUSTOMER	44	48	WHITE	WHITE	0
23	3	8	FAR	NO	27	BYSTANDER	BYSTANDER	FEMALE	FEMALE	CUSTOMER	CUSTOMER	20	48	BLACK	WHITE	0
23	3	9	FAR	NO	27	BYSTANDER	BYSTANDER	MALE	FEMALE	CUSTOMER	CUSTOMER	40	48	WHITE	WHITE	0
23	3	10	FAR	NO	27	BYSTANDER	BYSTANDER	FEMALE	FEMALE	CUSTOMER	CUSTOMER	38	48	BLACK	WHITE	0
23	3	11	FAR	NO	27	BYSTANDER	BYSTANDER	FEMALE	FEMALE	CUSTOMER	CUSTOMER	34	48	ARAB	WHITE	0
23	3	12	FAR	NO	27	BYSTANDER	BYSTANDER	FEMALE	FEMALE	CUSTOMER	CUSTOMER	40	48	ARAB	WHITE	0
23	3	13	FAR	NO	27	BYSTANDER	BYSTANDER	MALE	FEMALE	CUSTOMER	CUSTOMER	25	48	WHITE	WHITE	0
23	3	14	FAR	NO	27	BYSTANDER	BYSTANDER	MALE	FEMALE	CUSTOMER	CUSTOMER	40	48	ARAB	WHITE	0
23	3	15	FAR	NO	27	BYSTANDER	BYSTANDER	MALE	FEMALE	CUSTOMER	CUSTOMER	0	48	UNKNOWN	WHITE	0
23	3	16	FAR	NO	27	BYSTANDER	BYSTANDER	MALE	FEMALE	CUSTOMER	CUSTOMER	45	48	WHITE	WHITE	0
23	3	17	FAR	NO	27	BYSTANDER	BYSTANDER	FEMALE	FEMALE	CUSTOMER	CUSTOMER	46	48	BLACK	WHITE	0
23	3	18	FAR	NO	27	BYSTANDER	BYSTANDER	FEMALE	FEMALE	CUSTOMER	CUSTOMER	54	48	WHITE	WHITE	0
23	3	19	FAR	NO	27	BYSTANDER	BYSTANDER	FEMALE	FEMALE	CUSTOMER	CUSTOMER	54	48	ARAB	WHITE	0
23	3	20	FAR	NO	27	BYSTANDER	BYSTANDER	MALE	FEMALE	CUSTOMER	CUSTOMER	0	48	UNKNOWN	WHITE	0
23	3	21	FAR	NO	27	BYSTANDER	BYSTANDER	MALE	FEMALE	CUSTOMER	CUSTOMER	20	48	BLACK	WHITE	0
23	3	22	FAR	NO	27	BYSTANDER	BYSTANDER	MALE	FEMALE	CUSTOMER	CUSTOMER	0	48	UNKNOWN	WHITE	0
23	3	23	FAR	NO	27	BYSTANDER	BYSTANDER	FEMALE	FEMALE	CUSTOMER	CUSTOMER	38	48	ARAB	WHITE	0
23	3	24	FAR	NO	27	BYSTANDER	BYSTANDER	MALE	FEMALE	CUSTOMER	CUSTOMER	0	48	UNKNOWN	WHITE	0
23	3	25	FAR	NO	27	BYSTANDER	BYSTANDER	FEMALE	FEMALE	CUSTOMER	CUSTOMER	78	48	WHITE	WHITE	0
23	3	26	FAR	NO	27	BYSTANDER	BYSTANDER	FEMALE	FEMALE	CUSTOMER	CUSTOMER	72	48	WHITE	WHITE	0
23	3	27	FAR	NO	27	BYSTANDER	BYSTANDER	MALE	FEMALE	CUSTOMER	CUSTOMER	32	48	BLACK	WHITE	0
23	4	1	FAR	NO	27	VICTIM		MALE	FEMALE	EMPLOYEE	EMPLOYEE	46	42	ARAB	ARAB	0
23	4	2	FAR	NO	27	BYSTANDER		FEMALE	FEMALE	CUSTOMER	EMPLOYEE	52	42	WHITE	ARAB	0
23	4	3	FAR	NO	27	BYSTANDER		FEMALE	FEMALE	CUSTOMER	EMPLOYEE	48	42	WHITE	ARAB	0
23	4	4		NO	27			FEMALE	FEMALE	EMPLOYEE	EMPLOYEE	42	42	ARAB	ARAB	1
23	4	5	FAR	NO	27	BYSTANDER		FEMALE	FEMALE	CUSTOMER	EMPLOYEE	22	42	ARAB	ARAB	0
23	4	6	FAR	NO	27	BYSTANDER		FEMALE	FEMALE	CUSTOMER	EMPLOYEE	30	42	WHITE	ARAB	0
23	4	7	FAR	NO	27	BYSTANDER		MALE	FEMALE	CUSTOMER	EMPLOYEE	44	42	WHITE	ARAB	0
23	4	8	FAR	NO	27	BYSTANDER		FEMALE	FEMALE	CUSTOMER	EMPLOYEE	20	42	BLACK	ARAB	0
23	4	9	FAR	NO	27	BYSTANDER		MALE	FEMALE	CUSTOMER	EMPLOYEE	40	42	WHITE	ARAB	0
[truncated: 1,960 more rows]
