# Supplementary material for: Consolation in the aftermath of robberies resembles post-aggression consolation in chimpanzees
Source: PLoS One. 2017 May 31;12(5):e0177725. doi: 10.1371/journal.pone.0177725 (PMC5451014; doi:10.1371/journal.pone.0177725)
Supplement: S2 File — (DO) [file pone.0177725.s002.do]

*****************************************************
* ConsolationRobberyStataCode.do
* Author: Wim Bernasco
* Last revision date: March 21, 2017
*
clear
set more off
version 11.2
*****************************************************
* Packages required:
*****************************************************
net install coldiag2, from(http://fmwww.bc.edu/RePEc/bocode/c)
net install qap, from(http://fmwww.bc.edu/RePEc/bocode/q)

*****************************************************
* Localize access:
*****************************************************
*cd "Type location where ConsolationRobbery.csv is stored, e.g. C:/DATA"
*cd "C:/XXXX"
cd "G:\TEXT\Consolation\PLOSone\20170209_revision"


capture log close
log using ConsolationRobberyStataOutput.txt, replace text

global REPS = 1000
noi display "Results based on ${REPS} permutations"

set seed 123456789
noi display  "Seed set to 123456789"
*noi display c(seed)
*set seed 123456789

****************************************
* Read raw data
****************************************
insheet using "S8 ConsolationRobbery.csv", comma names case
****************************************
* Quantify alphanumeric variables
****************************************
generate byte consolation = 1 if CONSOLATION == "YES"
replace       consolation = 0 if CONSOLATION == "NO"
drop CONSOLATION

generate byte reci_role = 0 if RECI_ROLE == "CUSTOMER"
replace       reci_role = 1 if RECI_ROLE == "EMPLOYEE"
replace       reci_role = . if RECI_ROLE == ""
drop RECI_ROLE

generate byte prov_role = 0 if PROV_ROLE == "CUSTOMER"
replace       prov_role = 1 if PROV_ROLE == "EMPLOYEE"
replace       prov_role = . if PROV_ROLE == ""
drop PROV_ROLE

generate byte both_employee = (reci_role==1 & prov_role == 1)

generate byte reci_victim = 0 if RECI_VICTIM == "BYSTANDER"
replace       reci_victim = 1 if RECI_VICTIM == "VICTIM"
replace       reci_victim = . if RECI_VICTIM == "UNKNOWN"
drop RECI_VICTIM

generate byte prov_victim = 0 if PROV_VICTIM == "BYSTANDER"
replace       prov_victim = 1 if PROV_VICTIM == "VICTIM"
replace       prov_victim = . if PROV_VICTIM == "UNKNOWN"
drop PROV_VICTIM

generate byte reci_fem = 0 if RECI_SEX == "MALE"
replace       reci_fem = 1 if RECI_SEX == "FEMALE"
drop RECI_SEX

generate byte prov_fem = 0 if PROV_SEX == "MALE"
replace       prov_fem = 1 if PROV_SEX == "FEMALE"
drop PROV_SEX

generate byte close = 1 if DISTANCE == "CLOSE"
replace       close = 0 if DISTANCE == "FAR"
drop DISTANCE

rename ROBB_ID robb_id
compress robb_id

rename PROV_ID prov_id
compress prov_id

rename RECI_ID reci_id
compress reci_id

rename N_PEOPLE n_people
compress n_people

******************************************************************
* AGE VALUE OF 0 MEANS "UNKNOWN"
******************************************************************
rename RECI_AGE reci_age
replace reci_age = . if reci_age == 0

rename PROV_AGE prov_age
replace prov_age = . if prov_age == 0

******************************************************************
* NOT SAME IF EITHER "OTHER", MISSING if EITHER "UNKNOWN"
******************************************************************
generate same_etnic = ((RECI_ETNIC == PROV_ETNIC) & (RECI_ETNIC != "OTHER") & (PROV_ETNIC != "OTHER")) if (PROV_ETNIC != "UNKNOWN" & RECI_ETNIC != "UNKNOWN") 
******************************************************************
* NOT SAME IF 10 YRS OR MORE DIFFERENCE, MISSING IF EITHER UNKNOWN
******************************************************************
generate same_age   = abs(prov_age - reci_age) <= 10 


replace consolation = . if SELF
* Table 1 (Text)
noisily display as text "Table 1"
noisily logit consolation both_employee prov_fem reci_victim n_people, nolog  cluster(robb_id)
  estimates store T1
capture erase T1.dta  
noi qap _qap prov_id reci_id consolation, reps(${REPS}) gr(robb_id) ///
      cmd(logit consolation both_employee prov_fem reci_victim n_people)  ///
	  stats(_b[both_employee] _b[prov_fem] _b[reci_victim] _b[n_people])      ///
	  notable saving(T1)

*********************************************  
* Table S4 (Supplementary material)
* Add Proximity / Opportunity
*********************************************
noisily display as text "Table S4"
noisily logit consolation both_employee prov_fem reci_victim n_people close, nolog  cluster(robb_id)
  estimates store S4
capture erase S4.dta  
noi qap _qap prov_id reci_id consolation, reps(${REPS}) gr(robb_id) ///
      cmd(logit consolation both_employee prov_fem reci_victim n_people close)  ///
	  stats(_b[both_employee] _b[prov_fem] _b[reci_victim] _b[n_people] _b[close])  ///
	  notable saving(S4)

  
*********************************************    
* Table S5 (Supplementary material)
* Add Victimization Level of Consolation Provider
*********************************************  
noisily display as text "Table S5"
noisily logit consolation both_employee prov_fem reci_victim n_people prov_victim, nolog  cluster(robb_id)
  estimates store S5
capture erase S5.dta  
noi qap _qap prov_id reci_id consolation, reps(${REPS}) gr(robb_id) ///
      cmd(logit consolation both_employee prov_fem reci_victim n_people prov_victim)  ///
	  stats(_b[both_employee] _b[prov_fem] _b[reci_victim] _b[n_people] _b[prov_victim])      ///
	  notable saving(S5)

*********************************************    
* Table S6 (Supplementary material)
* Add: Recipient Female 
*********************************************  
noisily display as text "Table S6"
noisily logit consolation both_employee prov_fem reci_victim n_people reci_fem, nolog  cluster(robb_id)
  estimates store S6
capture erase S6.dta  
noi qap _qap prov_id reci_id consolation, reps(${REPS}) gr(robb_id) ///
      cmd(logit consolation both_employee prov_fem reci_victim n_people reci_fem)  ///
	  stats(_b[both_employee] _b[prov_fem] _b[reci_victim] _b[n_people] _b[reci_fem])      ///
	  notable saving(S6)

*********************************************    
* Table S7 (Supplementary material)
* Add Social Proximity (Age / Ethnicity)
*********************************************  
noisily display as text "Table S7"
noisily logit consolation both_employee prov_fem reci_victim n_people same_age same_etnic, nolog  cluster(robb_id)
  estimates store S7
capture erase S7.dta  
noi qap _qap prov_id reci_id consolation, reps(${REPS}) gr(robb_id) ///
      cmd(logit consolation both_employee prov_fem reci_victim n_people same_age same_etnic)  ///
	  stats(_b[both_employee] _b[prov_fem] _b[reci_victim] _b[n_people] _b[same_age] _b[same_etnic])      ///
	  notable saving(S7)
 	  
*********************************************    
* Table 2 (Text)
* Add: All variables from S4-S7 
*********************************************  
noisily display as text "Table 2"
noisily logit consolation both_employee prov_fem reci_victim n_people close same_age same_etnic prov_victim reci_fem, nolog  cluster(robb_id)
  estimates store T2  
capture erase T2.dta
noi qap _qap prov_id reci_id consolation, reps(${REPS}) gr(robb_id) ///
      cmd(logit consolation both_employee prov_fem reci_victim n_people close same_age same_etnic prov_victim reci_fem)  ///
	  stats(_b[both_employee] _b[prov_fem] _b[reci_victim] _b[n_people] _b[close] _b[same_age] _b[same_etnic] _b[prov_victim] _b[reci_fem])      ///
	  notable saving(T2)

regress consolation both_employee prov_fem reci_victim close n_people same_age same_etnic prov_victim reci_fem
* Variance inflation factors (collinearity check, rule-of-thumb: good if below 3, Belsley)
noi estat vif
* Condition number (Belsley, rule-of-thumb: good if below 10) 
noi coldiag2  both_employee prov_fem reci_victim close n_people same_age same_etnic prov_victim reci_fem, nofull noconstant	  
log close
